# Supplementary material for: Personal and contextual variables predict music consumption during the first COVID-19 lockdown in Canada
Source: Front Psychol. 2023 Jun 14;14:1116857. doi: 10.3389/fpsyg.2023.1116857 (PMC10300573; doi:10.3389/fpsyg.2023.1116857)
Supplement: Supplementary file 1 [file Table_1.XLSX]

## Sheet: Music Canada - National Survey 
Date Submitted	Do you or does anyone in your household or immediate family, work in any of the following types of companies? Market research firm Advertising company TV, radio or print media	What is your sex?	What age group are you in?	Which province or region do you live in?	Where in Quebec do you live?	In which of the following regions of the province do you currently live in?	Where in BC do you live?	Where in Alberta do you live?	What are the first 3 digits of your postal code?	Overall, how worried, if at all, is the situation with the coronavirus or COVID-19 making you right now?	Yes, me:Have you or someone you know personally contracted coronavirus?Select all that apply	Yes, someone I know personally:Have you or someone you know personally contracted coronavirus?Select all that apply	No, neither:Have you or someone you know personally contracted coronavirus?Select all that apply	Which of the following best describes your view about the coronavirus outbreak?	Do you think COVID-19 will really change how you live or do you think eventually, you will go back to living life more or less how you did before?	How long do you think it will be before most physical distancing restrictions will be lifted?	When it comes to the COVID-19 pandemic, are you someone who is…	Go to a night club :Before the COVID-19 outbreak, how frequently in a year, if at all, did you typically do the following?	Go to a bar or pub to listen to live music:Before the COVID-19 outbreak, how frequently in a year, if at all, did you typically do the following?	Go to a concert in a large venue like an arena:Before the COVID-19 outbreak, how frequently in a year, if at all, did you typically do the following?	Go to a concert in a smaller venue like a music hall:Before the COVID-19 outbreak, how frequently in a year, if at all, did you typically do the following?	Go to a community event where there is live music:Before the COVID-19 outbreak, how frequently in a year, if at all, did you typically do the following?	Go to a music festival:Before the COVID-19 outbreak, how frequently in a year, if at all, did you typically do the following?	Go to a movie theatre:Before the COVID-19 outbreak, how frequently in a year, if at all, did you typically do the following?	Go to a restaurant:Before the COVID-19 outbreak, how frequently in a year, if at all, did you typically do the following?	Fly on a plane within Canada:Before the COVID-19 outbreak, how frequently in a year, if at all, did you typically do the following?	Fly on a plane outside Canada:Before the COVID-19 outbreak, how frequently in a year, if at all, did you typically do the following?	Watch recorded concerts online (like on YouTube or Netflix):Before the COVID-19 outbreak, how frequently in a year, if at all, did you typically do the following?	Watch video content from musicians online:Before the COVID-19 outbreak, how frequently in a year, if at all, did you typically do the following?	Watch recorded concerts on DVD:Before the COVID-19 outbreak, how frequently in a year, if at all, did you typically do the following?	Listen to music:Before the COVID-19 outbreak, how frequently in a year, if at all, did you typically do the following?	Listening to music:Since the start of the COVID-19 emergency, have you been doing the following about the same as usual, more than usual, or less than usual?	Watching music videos :Since the start of the COVID-19 emergency, have you been doing the following about the same as usual, more than usual, or less than usual?	Watching recorded live concerts:Since the start of the COVID-19 emergency, have you been doing the following about the same as usual, more than usual, or less than usual?	Watch video content from musicians online:Since the start of the COVID-19 emergency, have you been doing the following about the same as usual, more than usual, or less than usual?	Postponed:Did you have tickets to any live events that were…	Delayed:Did you have tickets to any live events that were…	Cancelled:Did you have tickets to any live events that were…	Went ahead despite COVID-19:Did you have tickets to any live events that were…	Did these cancellations and postponed events affect your plans in the next couple months a lot, a little, not much, or not at all?	Cancellation of live music events:Personally, how do each of the following make you feel about the impact of COVID-19?	Inability to shop in stores:Personally, how do each of the following make you feel about the impact of COVID-19?	Access to cosmetic/aesthetic appointments:Personally, how do each of the following make you feel about the impact of COVID-19?	Hanging out with large groups of friend or family:Personally, how do each of the following make you feel about the impact of COVID-19?	Go to a night club :When physical distancing restrictions are lifted, how soon will you feel comfortable enough doing the following?	Go to a bar or pub to listen to live music:When physical distancing restrictions are lifted, how soon will you feel comfortable enough doing the following?	Go to a concert in a large venue like an arena:When physical distancing restrictions are lifted, how soon will you feel comfortable enough doing the following?	Go to a concert in a smaller venue like a music hall:When physical distancing restrictions are lifted, how soon will you feel comfortable enough doing the following?	Go to a concert outside your community but within Canada:When physical distancing restrictions are lifted, how soon will you feel comfortable enough doing the following?
2020-04-24 12:16:00	No	Female	60 and over	Quebec	Other regions of Quebec				G0L	Extremely worried			No, neither	I’m not sure at this point	Really change how I live	September	Equally worried about the health and economic impacts	Not at all	Not at all	Not at all	Not at all	Once a week or more	Not at all	Not at all	A few times a month	Not at all	Not at all	Not at all	Once a week or more	Not at all	Once a week or more	More than usual	More than usual	About the same as usual	More than usual	No	No	No	No	Not at all	Neither better nor worse	A little worse	Neither better nor worse	Much worse				At least 6 months	At least 6 months
2020-04-24 12:41:00	No	Female	60 and over	British Columbia			Metro Vancouver/Lower Mainland		V7W	Not worried at all			No, neither	The worst is behind us now	Really change how I live	September	Equally worried about the health and economic impacts	Not at all	A few times a year	A few times a year	Not at all	About once	Not at all	A few times a year	A few times a year	A few times a year	A few times a year	Once a week or more	Once a week or more	About once	Daily	More than usual	More than usual	More than usual	About the same as usual	No	Yes	No	No	Not much	Neither better nor worse	Much worse	Much worse	A little worse	Probably never again	At least 6 months	Probably never again	Probably never again	Probably never again
2020-04-24 13:14:00	No	Female	45 - 59	Ontario		GTA [postal code starts with L]			L9C	Somewhat worried			No, neither	The worst is still to come	Eventually, I will go back to living life more or less how I did before	Later than October	More worried about the health impact	A few times a year	A few times a month	A few times a month	Once a week or more	About once	Daily	Once a week or more	Not at all	A few times a year	Once a week or more	A few times a month	About once	Daily	Not at all	About the same as usual	Much more than usual	More than usual	Less than usual	No	No	No	No	Not at all	A little better	Neither better nor worse	Much worse	A little worse		Within a few weeks	At least 6 months	At least 6 months
2020-04-24 12:25:00	No	Male	30 - 44	Ontario		Eastern [postal code starts with K]			K1H	Worried a lot			No, neither	I’m not sure at this point	Eventually, I will go back to living life more or less how I did before	September	More worried about the economic impact	Not at all	A few times a year	A few times a year	About once	A few times a year	Not at all	Not at all	A few times a month	Not at all	Not at all	A few times a year	A few times a month	Once a week or more	Once a week or more	About the same as usual	Less than usual	More than usual	Less than usual	No	No	No	No	Not much	A little worse	Much worse	Much worse	Much worse		Right away
2020-04-24 12:20:00	No	Male	30 - 44	Ontario		Eastern [postal code starts with K]			K6V	Worried a lot			No, neither	The worst is still to come	Really change how I live	Later than October	Equally worried about the health and economic impacts	A few times a month	A few times a month	A few times a year	A few times a month	A few times a month	A few times a year	A few times a month	Once a week or more	A few times a year	A few times a year	A few times a month	A few times a month	Not at all	Daily	About the same as usual	About the same as usual	About the same as usual	About the same as usual	No	No	No	No	Not at all	Neither better nor worse	Neither better nor worse	Neither better nor worse	Neither better nor worse	At least 6 months		At least 6 months		At least 6 months
2020-04-24 12:25:00	No	Male	30 - 44	Ontario		Toronto [postal code starts with M]			M4L	Worried a lot		Yes, someone I know personally		The worst is still to come	Really change how I live	August	Equally worried about the health and economic impacts	A few times a year	A few times a year	A few times a year	A few times a month	A few times a year	A few times a year	A few times a year	A few times a year	About once	Not at all	Daily	Daily	Daily	Daily	Much more than usual	Much more than usual	Much more than usual	Much more than usual	Yes	Yes	Yes	No	A lot	Much worse	A little worse	A little worse	Much worse	Within a few months				Within a few months
2020-04-24 12:39:00	No	Male	18 - 29	Alberta				Northwest	T3K	Worried a lot			No, neither	I’m not sure at this point	Really change how I live	August	More worried about the economic impact	Not at all	About once	Not at all	Not at all	About once	Not at all	About once	A few times a year	Not at all	Not at all	Not at all	A few times a month	Not at all	Daily	About the same as usual	About the same as usual	About the same as usual	About the same as usual	No	No	No	No	Not at all	Neither better nor worse	Neither better nor worse	Neither better nor worse	Neither better nor worse	Probably never again	At least 6 months			At least 6 months
2020-04-24 12:41:00	No	Female	18 - 29	Ontario		GTA [postal code starts with L]			L3T	Somewhat worried			No, neither	I’m not sure at this point	Eventually, I will go back to living life more or less how I did before	August	More worried about the economic impact	Not at all	About once	Not at all	Not at all	Not at all	About once	About once	Once a week or more	Not at all	About once	A few times a year	About once	About once	A few times a month	More than usual	More than usual	More than usual	More than usual	Yes	Yes	Yes	No	A little	Neither better nor worse	Neither better nor worse	Neither better nor worse	Neither better nor worse		At least 6 months	Within a few months	At least 6 months	At least 6 months
2020-04-24 12:20:00	No	Male	30 - 44	Ontario		Toronto [postal code starts with M]			M4L	Extremely worried		Yes, someone I know personally		I’m not sure at this point	Eventually, I will go back to living life more or less how I did before	July	Equally worried about the health and economic impacts	About once	Not at all	A few times a year	A few times a month	A few times a year	A few times a year	A few times a year	A few times a month	Not at all	About once	Not at all	Not at all	Not at all	A few times a month	About the same as usual	About the same as usual	About the same as usual	About the same as usual	No	No	No	No	Not at all	Neither better nor worse	A little worse	Neither better nor worse	Much worse	At least 6 months		At least 6 months	At least 6 months	At least 6 months
2020-04-24 12:29:00	No	Female	18 - 29	Ontario		Toronto [postal code starts with M]			M2M	Somewhat worried			No, neither	I’m not sure at this point	Really change how I live	July	Equally worried about the health and economic impacts	Not at all	A few times a month	About once	A few times a month	Once a week or more	Once a week or more	A few times a month	A few times a month	A few times a year	A few times a year	Daily	Daily	Once a week or more	Daily	About the same as usual	About the same as usual	About the same as usual	About the same as usual	Yes	Yes	No	No	A little	A little worse	Much worse	A little worse	A little worse	Within a few months	Within a few months
2020-04-24 12:23:00	No	Male	18 - 29	Ontario		Toronto [postal code starts with M]			m4b	A little worried			No, neither	The worst is behind us now	Eventually, I will go back to living life more or less how I did before	August	Equally worried about the health and economic impacts	Not at all	Not at all	Not at all	Not at all	Not at all	Not at all	About once	A few times a month	About once	About once	Daily	Daily	Not at all	Daily	Much more than usual	About the same as usual	Much more than usual	Much more than usual	No	No	No	No	A little	A little worse	A little worse	A little worse	A little worse	Within a few months	Within a few months	Within a few months	Within a few months
2020-04-24 12:26:00	No	Female	18 - 29	Ontario		Toronto [postal code starts with M]			M5B	Somewhat worried			No, neither	The worst is behind us now	Eventually, I will go back to living life more or less how I did before	July	Equally worried about the health and economic impacts	About once	A few times a year	About once	A few times a year	A few times a year	About once	A few times a year	A few times a month	Not at all	About once	Not at all	A few times a month	Not at all	Once a week or more	Much more than usual	More than usual	About the same as usual	More than usual	No	No	No	No	Not much	A little worse	A little worse	Neither better nor worse	A little worse			At least 6 months	Within a few weeks
2020-04-24 12:26:00	No	Male	18 - 29	Ontario		Toronto [postal code starts with M]			L1S	Extremely worried			No, neither	The worst is still to come	Really change how I live	Later than October	Equally worried about the health and economic impacts	About once	Not at all	About once	About once	Not at all	About once	Once a week or more	Once a week or more	Once a week or more	Once a week or more	A few times a month	About once	A few times a month	A few times a month	Much more than usual	About the same as usual	Less than usual	Much more than usual	No	No	No	No	Not at all	A little worse	A little worse	Neither better nor worse	Neither better nor worse			Within a few months		Within a few months
2020-04-24 12:30:00	No	Female	60 and over	Ontario		Southwestern [postal code starts with N]			N0M	Somewhat worried			No, neither	I’m not sure at this point	Eventually, I will go back to living life more or less how I did before	June	Equally worried about the health and economic impacts	Not at all	Not at all	Not at all	Not at all	Not at all	Not at all	Not at all	A few times a year	About once	Not at all	Not at all	Not at all	Not at all	Not at all	About the same as usual	About the same as usual	Much less than usual	Much less than usual	No	No	No	No	Not at all	Neither better nor worse	Much worse	Neither better nor worse	Neither better nor worse		Probably never again		Probably never again
2020-04-24 12:32:00	No	Male	45 - 59	Ontario		Toronto [postal code starts with M]			M5A	Somewhat worried			No, neither	I’m not sure at this point	Really change how I live	Later than October	Equally worried about the health and economic impacts	Not at all	About once	Not at all	Not at all	Not at all	Not at all	About once	Once a week or more	Not at all	Not at all	Not at all	Once a week or more	Not at all	Daily	About the same as usual	About the same as usual	Much less than usual	About the same as usual	No	No	No	No	Not at all	Neither better nor worse	A little worse	Neither better nor worse	Neither better nor worse	Right away		Right away
2020-04-24 12:26:00	No	Female	18 - 29	Ontario		GTA [postal code starts with L]			L3S	Worried a lot		Yes, someone I know personally		The worst is behind us now	Eventually, I will go back to living life more or less how I did before	August	More worried about the economic impact	A few times a year	A few times a month	About once	A few times a year	A few times a month	About once	Once a week or more	Once a week or more	A few times a month	A few times a year	About once	A few times a year	A few times a month	A few times a year	More than usual	More than usual	More than usual	More than usual	Yes	Yes	Yes	No	Not much	A little worse	Neither better nor worse	Neither better nor worse	Neither better nor worse	At least 6 months				At least 6 months
2020-04-24 12:26:00	No	Female	18 - 29	Ontario		Toronto [postal code starts with M]			M3C	Somewhat worried			No, neither	I’m not sure at this point	Eventually, I will go back to living life more or less how I did before	September	Equally worried about the health and economic impacts	A few times a month	About once	A few times a month	A few times a month	A few times a month	A few times a year	A few times a year	A few times a year	A few times a year	A few times a year	Once a week or more	Once a week or more	A few times a month	Daily	Much more than usual	Much more than usual	Much more than usual	Much more than usual	Yes	No	No	No	A little	A little worse	A little worse	A little worse	Much worse		Within a few weeks	Within a few months		At least 6 months
2020-04-24 12:47:00	No	Female	30 - 44	Ontario		GTA [postal code starts with L]			L6X	Extremely worried			No, neither	The worst is still to come	Really change how I live	Later than October	More worried about the health impact	About once	A few times a year	A few times a year	About once	About once	A few times a year	A few times a month	Daily	About once	About once	Daily	Daily	Daily	Daily	About the same as usual	About the same as usual	About the same as usual	About the same as usual	No	No	No	No	Not much	A little better	Neither better nor worse	A little worse	Much worse	Within a few months	Within a few months	Within a few months	At least 6 months
2020-04-24 12:30:00	No	Female	30 - 44	Ontario		Eastern [postal code starts with K]			K1L	A little worried			No, neither	I’m not sure at this point	Really change how I live	June	More worried about the economic impact	Not at all	Not at all	About once	Not at all	Not at all	Not at all	Not at all	A few times a year	Not at all	Not at all	Not at all	Once a week or more	Not at all	Daily	About the same as usual	About the same as usual	About the same as usual	About the same as usual	No	No	No	No	Not at all	Neither better nor worse	A little worse	Neither better nor worse	Neither better nor worse		Probably never again			Probably never again
2020-04-24 12:48:00	No	Male	45 - 59	Alberta				Edmonton	T6L	Somewhat worried			No, neither	The worst is still to come	Eventually, I will go back to living life more or less how I did before	Later than October	More worried about the health impact	Not at all	Not at all	Not at all	Not at all	Not at all	Not at all	Not at all	A few times a year	Not at all	Not at all	About once	A few times a year	Not at all	A few times a year	Much less than usual	Much less than usual	Much less than usual	Much less than usual	No	No	No	No	Not at all	Neither better nor worse	A little worse	Neither better nor worse	Neither better nor worse	Probably never again		Probably never again	Probably never again	Probably never again
2020-04-24 12:32:00	No	Male	30 - 44	Quebec	Island of Montreal and Laval				h4e	Extremely worried			No, neither	I’m not sure at this point	Really change how I live	Later than October	Equally worried about the health and economic impacts	Not at all	Not at all	Not at all	Not at all	Not at all	Not at all	Not at all	Not at all	Not at all	Not at all	Once a week or more	Once a week or more	Not at all	Daily	About the same as usual	About the same as usual	About the same as usual	About the same as usual	No	No	No	No	Not at all	Neither better nor worse	A little worse	Neither better nor worse	Neither better nor worse		Probably never again	Probably never again
2020-04-24 12:38:00	No	Female	18 - 29	Ontario		Toronto [postal code starts with M]			m6s	Extremely worried		Yes, someone I know personally		The worst is behind us now	Eventually, I will go back to living life more or less how I did before	June	More worried about the economic impact	A few times a month	A few times a month	A few times a year	Not at all	Not at all	Not at all	A few times a month	Once a week or more	Not at all	About once	About once	A few times a month	Not at all	Daily	Much more than usual	Much more than usual	About the same as usual	Much more than usual	Yes	No	No	No	A little	Much worse	Much worse	Much worse	Much worse	Within a few weeks	Within a few weeks	Within a few months	Within a few months
2020-04-24 12:30:00	No	Female	30 - 44	Ontario		Toronto [postal code starts with M]			M5V	Somewhat worried			No, neither	The worst is still to come	Really change how I live	Later than October	More worried about the health impact	About once	About once	About once	About once	About once	Not at all	A few times a month	A few times a month	About once	About once	About once	A few times a year	Not at all	Daily	Much more than usual	Less than usual	Less than usual	Less than usual	No	No	No	No	Not at all	Neither better nor worse	Neither better nor worse	Neither better nor worse	Neither better nor worse				At least 6 months	Probably never again
2020-04-24 12:31:00	No	Male	18 - 29	Ontario		Toronto [postal code starts with M]			M1X	Extremely worried		Yes, someone I know personally		The worst is still to come	Eventually, I will go back to living life more or less how I did before	August	More worried about the health impact	A few times a month	Once a week or more	Once a week or more	A few times a month	Daily	Once a week or more	A few times a month	A few times a month	A few times a year	About once	Daily	Daily	Once a week or more	Daily	About the same as usual	About the same as usual	Much more than usual	About the same as usual	Yes	Yes	Yes	No	A lot	Much worse	A little worse	Much worse	Much worse	Within a few months			Within a few weeks	At least 6 months
2020-04-24 12:41:00	No	Male	30 - 44	Ontario		Toronto [postal code starts with M]			M6n	Extremely worried		Yes, someone I know personally		The worst is still to come	Really change how I live	July	More worried about the health impact	A few times a year	A few times a month	A few times a year	A few times a year	A few times a year	A few times a year	A few times a year	A few times a month	About once	About once	Once a week or more	A few times a year	A few times a year	Daily	More than usual	Much more than usual	Much more than usual	Much more than usual	No	No	No	No	A lot	Much worse	Much worse	Much worse	Much worse	At least 6 months	At least 6 months			At least 6 months
2020-04-24 12:37:00	No	Male	18 - 29	Ontario		GTA [postal code starts with L]			L0L	Somewhat worried			No, neither	I’m not sure at this point	Eventually, I will go back to living life more or less how I did before	September	More worried about the health impact	A few times a year	Not at all	About once	Not at all	About once	About once	A few times a year	A few times a month	Not at all	Not at all	A few times a year	Once a week or more	Not at all	Daily	More than usual	About the same as usual	About the same as usual	More than usual	No	No	No	No	Not at all	Neither better nor worse	A little worse	Neither better nor worse	Much worse			At least 6 months	At least 6 months
2020-04-27 16:38:00	No	Male	18 - 29	Nova Scotia					B3J	Somewhat worried			No, neither	The worst is still to come	Eventually, I will go back to living life more or less how I did before	June	Equally worried about the health and economic impacts	A few times a month	A few times a year	A few times a year	A few times a year	About once	About once	A few times a month	A few times a month	A few times a year	A few times a year	A few times a year	A few times a month	A few times a year	A few times a month	Much more than usual	More than usual	Much more than usual	Much more than usual	Yes	Yes	Yes	No	A little	Neither better nor worse	A little worse	A little worse	Neither better nor worse	At least 6 months			Within a few months	At least 6 months
2020-04-24 12:41:00	No	Male	18 - 29	Ontario		Eastern [postal code starts with K]			k1g	A little worried			No, neither	The worst is still to come	Eventually, I will go back to living life more or less how I did before	August	Equally worried about the health and economic impacts	A few times a month	A few times a month	A few times a year	A few times a year	About once	Not at all	A few times a year	A few times a month	A few times a year	About once	Once a week or more	A few times a month	About once	Daily	Much more than usual	More than usual	About the same as usual	About the same as usual	No	No	Yes	No	A little	A little worse	Neither better nor worse	A little worse	Much worse	Right away		Right away	Right away	Right away
2020-04-24 12:42:00	No	Female	45 - 59	Ontario		Southwestern [postal code starts with N]			n1e	A little worried			No, neither	The worst is still to come	Eventually, I will go back to living life more or less how I did before	Later than October	More worried about the economic impact	Not at all	Not at all	Not at all	About once	Not at all	Not at all	Not at all	A few times a year	Not at all	Not at all	Not at all	Not at all	Not at all	Daily	About the same as usual	About the same as usual	About the same as usual	About the same as usual	No	No	No	No	Not at all	Neither better nor worse	Neither better nor worse	Neither better nor worse	Neither better nor worse	At least 6 months	At least 6 months		At least 6 months
2020-04-24 12:42:00	No	Female	18 - 29	Alberta				Edmonton	T0E	A little worried		Yes, someone I know personally		I’m not sure at this point	Eventually, I will go back to living life more or less how I did before	July	More worried about the economic impact	Not at all	A few times a year	Not at all	Not at all	Not at all	Not at all	Not at all	A few times a year	Not at all	Not at all	A few times a year	About once	About once	A few times a month	About the same as usual	About the same as usual	Much less than usual	Much less than usual	No	No	No	No	Not at all	Neither better nor worse	Much worse	A little better	Neither better nor worse			At least 6 months		At least 6 months
2020-04-24 13:28:00	No	Male	60 and over	Newfoundland and Labrador					A0A	A little worried			No, neither	I’m not sure at this point	Eventually, I will go back to living life more or less how I did before	October	Equally worried about the health and economic impacts	Not at all	Not at all	Not at all	Not at all	Not at all	Not at all	Not at all	A few times a month	Not at all	Not at all	A few times a year	Not at all	Not at all	A few times a month	About the same as usual	About the same as usual	About the same as usual	About the same as usual	No	No	No	No	Not at all	Neither better nor worse	Neither better nor worse	Neither better nor worse	Neither better nor worse		Probably never again	Probably never again	Probably never again	Probably never again
2020-04-24 12:49:00	No	Male	60 and over	Ontario		Eastern [postal code starts with K]			K9J	Worried a lot			No, neither	I’m not sure at this point	Really change how I live	Later than October	Equally worried about the health and economic impacts	Not at all	Not at all	Not at all	Not at all	Not at all	Not at all	About once	A few times a year	About once	Not at all	Once a week or more	Once a week or more	About once	Once a week or more	Less than usual	Less than usual	Less than usual	Less than usual	No	No	No	No	Not at all	Neither better nor worse	A little worse	Neither better nor worse	A little worse	At least 6 months	At least 6 months	At least 6 months	At least 6 months	At least 6 months
2020-04-24 12:57:00	No	Female	45 - 59	Alberta				Calgary	T2W	Worried a lot			No, neither	I’m not sure at this point	Eventually, I will go back to living life more or less how I did before	Later than October	Equally worried about the health and economic impacts	Not at all	Not at all	Not at all	Not at all	Not at all	Not at all	A few times a year	A few times a year	A few times a year	A few times a year	Once a week or more	About once	A few times a year	Daily	About the same as usual	About the same as usual	About the same as usual	About the same as usual	No	No	No	No	Not at all	Neither better nor worse	Much worse	Neither better nor worse	A little worse	Probably never again		Probably never again
2020-04-24 12:48:00	No	Female	60 and over	Nova Scotia					B1T	Worried a lot		Yes, someone I know personally		I’m not sure at this point	Eventually, I will go back to living life more or less how I did before	July	Equally worried about the health and economic impacts	A few times a month	A few times a year	A few times a year	A few times a year	A few times a month	A few times a year	A few times a year	Once a week or more	A few times a year	About once	Not at all	A few times a year	A few times a year	Daily	About the same as usual	About the same as usual	About the same as usual	About the same as usual	No	No	No	No	Not at all	Neither better nor worse	A little worse	Much worse	Much worse	Within a few months		At least 6 months	Within a few months
2020-04-24 12:49:00	No	Female	30 - 44	Alberta				Edmonton	T6M	Extremely worried		Yes, someone I know personally		The worst is behind us now	Really change how I live	Later than October	Equally worried about the health and economic impacts	A few times a month	Once a week or more	About once	About once	A few times a year	A few times a year	A few times a month	Once a week or more	Not at all	About once	Once a week or more	A few times a year	Not at all	A few times a month	Much more than usual	Much more than usual	Much more than usual	Much more than usual	No	No	No	No	Not much	Neither better nor worse	A little worse	A little worse	Neither better nor worse	At least 6 months		At least 6 months	At least 6 months
2020-04-24 12:43:00	No	Female	45 - 59	British Columbia			Metro Vancouver/Lower Mainland		V7e	Worried a lot			No, neither	The worst is behind us now	Really change how I live	August	More worried about the economic impact	Not at all	About once	Not at all	About once	About once	Not at all	A few times a year	Once a week or more	About once	About once	A few times a month	A few times a month	About once	Once a week or more	Much more than usual	Much more than usual	Less than usual	Much more than usual	No	No	No	No	Not much	Much worse	Much worse	A little worse	Much worse			At least 6 months	At least 6 months
2020-04-24 12:47:00	No	Male	60 and over	Ontario		Southwestern [postal code starts with N]			n7s	Somewhat worried			No, neither	I’m not sure at this point	Really change how I live	Later than October	Equally worried about the health and economic impacts	About once	About once	About once	About once	About once	Not at all	Not at all	A few times a year	About once	About once	Not at all	Not at all	Not at all	Daily	About the same as usual	About the same as usual	About the same as usual	About the same as usual	No	No	No	No	Not at all	Neither better nor worse	A little worse	Neither better nor worse	A little worse		At least 6 months		Probably never again	At least 6 months
2020-04-24 13:04:00	No	Female	60 and over	British Columbia			Vancouver Island		V8M	A little worried			No, neither	I’m not sure at this point	Eventually, I will go back to living life more or less how I did before	September	Equally worried about the health and economic impacts	Not at all	A few times a year	About once	A few times a year	About once	About once	A few times a year	Once a week or more	About once	Not at all	Not at all	A few times a year	About once	Daily	More than usual	About the same as usual	About the same as usual	About the same as usual	Yes	No	No	No	Not much	A little worse	A little worse	A little worse	Much worse	Probably never again		Within a few months
2020-04-24 12:42:00	No	Male	30 - 44	Ontario		GTA [postal code starts with L]			l6z	Worried a lot			No, neither	I’m not sure at this point	Really change how I live	Later than October	Equally worried about the health and economic impacts	About once	About once	About once	Not at all	A few times a year	Not at all	A few times a year	Once a week or more	A few times a year	About once	About once	About once	Not at all	A few times a month	Much more than usual	Much more than usual	Much more than usual	Much more than usual	No	No	No	No	A lot	Much worse	A little worse	Much worse	Much worse		At least 6 months		At least 6 months	At least 6 months
2020-04-24 12:44:00	No	Male	45 - 59	Alberta				Calgary	T3K	Somewhat worried			No, neither	The worst is still to come	Eventually, I will go back to living life more or less how I did before	Later than October	Equally worried about the health and economic impacts	Not at all	A few times a year	About once	A few times a year	Not at all	Not at all	A few times a year	A few times a month	About once	About once	About once	A few times a month	Not at all	Daily	About the same as usual	About the same as usual	About the same as usual	About the same as usual	No	No	No	No	Not at all	A little worse	A little worse	A little worse	Much worse	At least 6 months			Within a few months	Within a few months
2020-04-24 12:48:00	No	Female	45 - 59	Alberta				Calgary	T2Z	Extremely worried			No, neither	The worst is still to come	Really change how I live	Later than October	Equally worried about the health and economic impacts	Not at all	Not at all	Not at all	Not at all	Not at all	Not at all	A few times a year	A few times a year	About once	About once	Once a week or more	Not at all	Not at all	Once a week or more	About the same as usual	About the same as usual	About the same as usual	About the same as usual	No	No	No	No	Not at all	Neither better nor worse	Neither better nor worse	Neither better nor worse	Much worse			Probably never again	Probably never again
2020-04-24 12:45:00	No	Female	60 and over	British Columbia			Metro Vancouver/Lower Mainland		V0N	Extremely worried		Yes, someone I know personally		The worst is still to come	Really change how I live	September	Equally worried about the health and economic impacts	Not at all	About once	About once	About once	About once	Not at all	A few times a year	A few times a year	A few times a year	A few times a year	A few times a year	Once a week or more	A few times a year	Once a week or more	More than usual	More than usual	More than usual	More than usual	No	No	No	No	Not at all	Neither better nor worse	Neither better nor worse	A little worse	Neither better nor worse	At least 6 months			At least 6 months	At least 6 months
2020-04-24 12:54:00	No	Male	60 and over	Alberta				Edmonton	t6m	A little worried			No, neither	I’m not sure at this point	Really change how I live	September	More worried about the economic impact	About once	A few times a year	Not at all	A few times a year	A few times a year	A few times a year	About once	A few times a month	About once	About once	About once	Not at all	Not at all	Daily	More than usual	About the same as usual	About the same as usual	About the same as usual	No	No	No	No	Not at all	A little worse	Neither better nor worse	Neither better nor worse	A little worse			At least 6 months
2020-04-24 12:53:00	No	Female	30 - 44	Alberta				Edmonton	T8N	A little worried			No, neither	The worst is behind us now	Really change how I live	June	More worried about the health impact	Not at all	Not at all	Not at all	Not at all	Not at all	Not at all	Not at all	A few times a year	Not at all	Not at all	Not at all	Not at all	Not at all	Daily	About the same as usual	About the same as usual	About the same as usual	About the same as usual	No	No	No	No	Not at all	A little better	Neither better nor worse	Neither better nor worse	Much worse		Probably never again	Probably never again
2020-04-24 13:13:00	No	Female	30 - 44	Ontario		GTA [postal code starts with L]			L1N	Somewhat worried			No, neither	I’m not sure at this point	Eventually, I will go back to living life more or less how I did before	July	Equally worried about the health and economic impacts	Not at all	Not at all	Not at all	Not at all	Not at all	Not at all	Not at all	Not at all	Not at all	Not at all	Not at all	Not at all	Not at all	Once a week or more	Less than usual	About the same as usual	About the same as usual	About the same as usual	No	No	No	No	Not at all	Neither better nor worse	Neither better nor worse	Neither better nor worse	Neither better nor worse	Probably never again	Probably never again
2020-04-24 13:08:00	No	Female	18 - 29	Ontario		Toronto [postal code starts with M]			M1W	Worried a lot			No, neither	I’m not sure at this point	Eventually, I will go back to living life more or less how I did before	September	Equally worried about the health and economic impacts	About once	A few times a year	A few times a year	A few times a year	A few times a year	A few times a year	A few times a year	A few times a month	Not at all	About once	Daily	Once a week or more	Not at all	Daily	About the same as usual	Much more than usual	Much more than usual	About the same as usual	No	No	No	No	Not at all	Neither better nor worse	Neither better nor worse	Neither better nor worse	Neither better nor worse	At least 6 months		At least 6 months	At least 6 months	At least 6 months
2020-04-24 12:45:00	No	Male	60 and over	Ontario		Eastern [postal code starts with K]			K2J	Worried a lot		Yes, someone I know personally		The worst is still to come	Eventually, I will go back to living life more or less how I did before	October	Equally worried about the health and economic impacts	About once	A few times a month	About once	A few times a year	A few times a year	A few times a year	A few times a year	A few times a month	A few times a year	About once	Daily	Once a week or more	Not at all	Daily	More than usual	More than usual	More than usual	More than usual	No	No	No	No	A little	Much worse	A little worse	Much worse	Much worse	At least 6 months	Within a few months	At least 6 months	At least 6 months
2020-04-24 13:00:00	No	Female	60 and over	Quebec	Other regions of Quebec				G7H	Extremely worried			No, neither	The worst is still to come	Really change how I live	October	Equally worried about the health and economic impacts	Not at all	Not at all	Not at all	Not at all	Not at all	Not at all	Not at all	A few times a month	Not at all	Not at all	About once	About once	Not at all	About once	About the same as usual	About the same as usual	About the same as usual	About the same as usual	No	No	No	No	Not at all	Neither better nor worse	Neither better nor worse	Neither better nor worse	Neither better nor worse	Probably never again		Probably never again	Probably never again
2020-04-24 12:50:00	No	Male	60 and over	Ontario		GTA [postal code starts with L]			L1K	Worried a lot			No, neither	I’m not sure at this point	Eventually, I will go back to living life more or less how I did before	July	More worried about the health impact	About once	Not at all	About once	About once	About once	About once	A few times a year	A few times a year	Not at all	About once	Not at all	Not at all	Not at all	Once a week or more	About the same as usual	About the same as usual	About the same as usual	About the same as usual	No	No	No	No	Not at all	A little worse	A little worse	Neither better nor worse	A little worse		At least 6 months	At least 6 months	At least 6 months	At least 6 months
2020-04-24 12:55:00	No	Male	45 - 59	Ontario		GTA [postal code starts with L]			L4L	Extremely worried		Yes, someone I know personally		I’m not sure at this point	Really change how I live	June	Equally worried about the health and economic impacts	A few times a year	A few times a year	About once	About once	About once	About once	A few times a year	A few times a month	About once	A few times a year	Not at all	Daily	Not at all	Daily	More than usual	Less than usual	About the same as usual	Less than usual	No	No	No	No	A lot	A little worse	Much worse	Neither better nor worse	Much worse		Within a few months	Within a few months	Within a few months	Within a few months
2020-04-24 12:52:00	No	Female	60 and over	Quebec	Other regions of Quebec				J0B	Somewhat worried	Yes, me			I’m not sure at this point	Really change how I live	Later than October	Equally worried about the health and economic impacts	Not at all	Not at all	About once	Not at all	About once	About once	A few times a year	A few times a month	Not at all	About once	Not at all	Not at all	Not at all	A few times a month	About the same as usual	About the same as usual	About the same as usual	About the same as usual	No	No	No	No	Not at all	Neither better nor worse	A little worse	Neither better nor worse	A little worse		Within a few weeks	Probably never again	Probably never again
2020-04-24 12:47:00	No	Male	60 and over	Quebec	Island of Montreal and Laval				H4L	Somewhat worried			No, neither	The worst is still to come	Really change how I live	July	More worried about the economic impact	About once	About once	Not at all	Not at all	Not at all	Not at all	A few times a month	A few times a month	Not at all	Not at all	Daily	A few times a year	Not at all	Daily	About the same as usual	About the same as usual	Less than usual	Less than usual	Yes	Yes	Yes	No	A little	Neither better nor worse	Much worse	Neither better nor worse	Much worse			At least 6 months	At least 6 months
2020-04-24 12:54:00	No	Female	45 - 59	British Columbia			Interior		V1K	Extremely worried			No, neither	The worst is still to come	Really change how I live	Later than October	Equally worried about the health and economic impacts	Not at all	Not at all	Not at all	Not at all	Not at all	Not at all	A few times a month	Once a week or more	A few times a year	A few times a year	Not at all	Not at all	Not at all	Once a week or more	About the same as usual	Much less than usual	Much less than usual	Much less than usual	No	No	No	No	Not at all	Neither better nor worse	A little worse	Neither better nor worse	Much worse		Probably never again		Probably never again	Probably never again
2020-04-24 12:59:00	No	Female	30 - 44	Saskatchewan					S9V	A little worried			No, neither	The worst is still to come	Really change how I live	July	Equally worried about the health and economic impacts	Not at all	About once	Not at all	About once	About once	Not at all	Not at all	A few times a year	Not at all	Not at all	Not at all	A few times a year	Not at all	Daily	More than usual	About the same as usual	About the same as usual	About the same as usual	No	No	No	No	Not at all	Neither better nor worse	Neither better nor worse	Neither better nor worse	Neither better nor worse	Within a few months		Within a few months		Within a few months
2020-04-24 12:52:00	No	Male	60 and over	Ontario		Southwestern [postal code starts with N]			N8N	Somewhat worried			No, neither	The worst is behind us now	Eventually, I will go back to living life more or less how I did before	June	Equally worried about the health and economic impacts	Not at all	Not at all	About once	Not at all	About once	About once	A few times a year	A few times a year	Not at all	Not at all	Daily	Daily	Once a week or more	Daily	More than usual	More than usual	About the same as usual	About the same as usual	No	No	No	No	Not at all	Neither better nor worse	Much worse	Neither better nor worse	A little worse	Probably never again		At least 6 months		Probably never again
2020-04-24 12:53:00	No	Female	18 - 29	British Columbia			Metro Vancouver/Lower Mainland		V5R	Somewhat worried		Yes, someone I know personally		The worst is still to come	Eventually, I will go back to living life more or less how I did before	October	Equally worried about the health and economic impacts	A few times a year	A few times a year	A few times a year	A few times a year	Not at all	Not at all	A few times a year	Once a week or more	A few times a year	About once	Not at all	A few times a month	Not at all	Daily	About the same as usual	About the same as usual	More than usual	About the same as usual	Yes	Yes	Yes	No	A lot	Much worse	A little worse	A little worse	Much worse	At least 6 months		At least 6 months	At least 6 months
2020-04-24 12:53:00	No	Male	45 - 59	Ontario		Eastern [postal code starts with K]			k4a	Worried a lot			No, neither	The worst is still to come	Really change how I live	June	More worried about the health impact	Not at all	A few times a year	About once	A few times a year	A few times a year	About once	A few times a year	A few times a year	About once	A few times a year	A few times a year	Not at all	Not at all	Daily	Much more than usual	Much more than usual	Much more than usual	Much more than usual	Yes	No	No	No	Not much	A little better	A little worse	Neither better nor worse	Neither better nor worse	Probably never again	At least 6 months	At least 6 months	At least 6 months
2020-04-24 12:57:00	No	Male	60 and over	Ontario		Eastern [postal code starts with K]			K2G	A little worried			No, neither	The worst is still to come	Eventually, I will go back to living life more or less how I did before	September	More worried about the economic impact	Not at all	Not at all	Not at all	Not at all	Not at all	Not at all	Not at all	A few times a year	Not at all	Not at all	Not at all	Not at all	Not at all	Daily	About the same as usual	About the same as usual	About the same as usual	About the same as usual	No	No	No	No	Not at all	Neither better nor worse	A little worse	Neither better nor worse	Neither better nor worse	At least 6 months	At least 6 months	At least 6 months
2020-04-24 13:06:00	No	Female	60 and over	Ontario		Eastern [postal code starts with K]			K1V	Not worried at all			No, neither	I’m not sure at this point	Eventually, I will go back to living life more or less how I did before	July	Equally worried about the health and economic impacts	Not at all	A few times a month	About once	About once	A few times a month	About once	Not at all	A few times a year	Not at all	About once	Once a week or more	Once a week or more	Not at all	Daily	About the same as usual	More than usual	Much more than usual	Much more than usual	No	No	No	No	Not much	Much worse	A little worse	Neither better nor worse	Neither better nor worse	Probably never again	Within a few weeks		Within a few weeks
2020-04-24 12:58:00	No	Female	45 - 59	New Brunswick					E4A	Worried a lot			No, neither	I’m not sure at this point	Eventually, I will go back to living life more or less how I did before	Later than October	Equally worried about the health and economic impacts	Not at all	Not at all	Not at all	Not at all	About once	Not at all	Not at all	A few times a year	Not at all	Not at all	Once a week or more	A few times a month	About once	Once a week or more	About the same as usual	About the same as usual	About the same as usual	About the same as usual	No	No	No	No	Not at all	Neither better nor worse	A little worse	Neither better nor worse	A little worse		At least 6 months		At least 6 months
2020-04-24 13:03:00	No	Male	60 and over	Ontario		Toronto [postal code starts with M]			M1L	A little worried			No, neither	I’m not sure at this point	Eventually, I will go back to living life more or less how I did before	October	More worried about the health impact	Once a week or more	Once a week or more	Not at all	Not at all	Not at all	Not at all	About once	Once a week or more	Not at all	Not at all	A few times a year	A few times a year	A few times a year	Daily	More than usual	More than usual	More than usual	More than usual	No	No	No	No	Not at all	A little worse	A little worse	Neither better nor worse	Neither better nor worse			Probably never again
2020-04-24 13:15:00	No	Male	60 and over	Saskatchewan					S0L	Extremely worried			No, neither	The worst is still to come	Eventually, I will go back to living life more or less how I did before	Later than October	Equally worried about the health and economic impacts	About once	Not at all	Not at all	Not at all	Not at all	Not at all	Not at all	Not at all	About once	About once	Not at all	Not at all	Not at all	Daily	About the same as usual	Much less than usual	Much less than usual	Much less than usual	No	No	No	No	Not at all	Neither better nor worse	Neither better nor worse	Neither better nor worse	Neither better nor worse			At least 6 months	Within a few months
2020-04-24 16:54:00	No	Female	60 and over	Alberta				South	T0L	A little worried			No, neither	The worst is still to come	Eventually, I will go back to living life more or less how I did before	June	Equally worried about the health and economic impacts	Not at all	About once	Not at all	About once	About once	Not at all	A few times a year	A few times a year	About once	About once	About once	About once	Not at all	Daily	About the same as usual	Less than usual	Less than usual	Less than usual	No	No	No	No	Not at all	Neither better nor worse	A little worse	A little worse	A little worse	Probably never again	At least 6 months		At least 6 months	Probably never again
2020-04-24 12:57:00	No	Male	60 and over	Nova Scotia					B3M	A little worried			No, neither	I’m not sure at this point	Eventually, I will go back to living life more or less how I did before	June	More worried about the economic impact	Not at all	Not at all	About once	About once	Not at all	Not at all	A few times a year	Once a week or more	Not at all	Not at all	Once a week or more	A few times a month	A few times a year	Daily	About the same as usual	About the same as usual	About the same as usual	About the same as usual	No	No	No	No	Not at all	Neither better nor worse	Neither better nor worse	Neither better nor worse	Neither better nor worse	Probably never again		Probably never again	At least 6 months
2020-04-24 12:54:00	No	Female	60 and over	Manitoba					R3N	Extremely worried			No, neither	The worst is still to come	Eventually, I will go back to living life more or less how I did before	Later than October	More worried about the health impact	Not at all	Not at all	Not at all	Not at all	Not at all	Not at all	Not at all	A few times a year	About once	About once	A few times a year	Not at all	Not at all	A few times a year	About the same as usual	About the same as usual	About the same as usual	About the same as usual	No	No	No	No	Not at all	Neither better nor worse	Neither better nor worse	A little worse	A little better	Probably never again	Probably never again	Probably never again	Probably never again
2020-04-24 13:19:00	No	Female	45 - 59	Ontario		Eastern [postal code starts with K]			K7k	Somewhat worried			No, neither	I’m not sure at this point	Eventually, I will go back to living life more or less how I did before	August	Equally worried about the health and economic impacts	Not at all	Not at all	Not at all	Not at all	About once	Not at all	A few times a year	A few times a month	Not at all	About once	Not at all	Not at all	Not at all	Once a week or more	Much more than usual	Less than usual	Much less than usual	Much more than usual	No	No	No	No	Not at all	Neither better nor worse	A little worse	Neither better nor worse	Much worse		Within a few months	At least 6 months	Within a few months
2020-04-24 13:01:00	No	Male	60 and over	Ontario		Eastern [postal code starts with K]			K7K	Somewhat worried			No, neither	I’m not sure at this point	Eventually, I will go back to living life more or less how I did before	July	Equally worried about the health and economic impacts	Not at all	Daily	Not at all	Not at all	Not at all	Not at all	Not at all	Daily	Not at all	Not at all	A few times a month	Not at all	Not at all	Once a week or more	About the same as usual	About the same as usual	About the same as usual	About the same as usual	No	No	No	No	Not at all	Neither better nor worse	A little worse	Neither better nor worse	Much worse	Within a few weeks		Within a few months	Within a few months	Within a few months
2020-04-24 13:05:00	No	Female	60 and over	Alberta				Calgary	T2A	A little worried			No, neither	I’m not sure at this point	Eventually, I will go back to living life more or less how I did before	September	More worried about the economic impact	Not at all	Not at all	Not at all	Not at all	Not at all	Not at all	A few times a year	A few times a month	Not at all	Not at all	Not at all	Not at all	Not at all	A few times a month	About the same as usual	About the same as usual	About the same as usual	About the same as usual	No	No	No	No	Not at all	Neither better nor worse	Much worse	A little worse	Much worse		Probably never again	At least 6 months		Probably never again
2020-04-24 12:54:00	No	Female	45 - 59	Ontario		GTA [postal code starts with L]			L7R	Worried a lot			No, neither	The worst is behind us now	Really change how I live	June	More worried about the economic impact	Not at all	Not at all	Not at all	Not at all	About once	About once	A few times a year	Once a week or more	About once	About once	Daily	Not at all	Not at all	Once a week or more	About the same as usual	About the same as usual	About the same as usual	About the same as usual	No	No	No	No	Not at all	Neither better nor worse	A little worse	Neither better nor worse	A little worse				At least 6 months	At least 6 months
2020-04-24 12:56:00	No	Female	30 - 44	Ontario		Toronto [postal code starts with M]			M9b	Extremely worried			No, neither	I’m not sure at this point	Really change how I live	Later than October	More worried about the health impact	Not at all	Not at all	A few times a year	A few times a year	Not at all	A few times a year	A few times a year	A few times a month	Not at all	About once	Once a week or more	Not at all	Not at all	Once a week or more	More than usual	About the same as usual	About the same as usual	About the same as usual	Yes	Yes	Yes	No	A little	Neither better nor worse	Neither better nor worse	A little worse	A little worse		At least 6 months	At least 6 months	Within a few months
2020-04-24 12:57:00	No	Female	60 and over	Ontario		Eastern [postal code starts with K]			K0E	Somewhat worried			No, neither	I’m not sure at this point	Really change how I live	Later than October	More worried about the health impact	Not at all	A few times a year	A few times a year	A few times a year	A few times a year	A few times a year	A few times a year	A few times a year	Not at all	Not at all	Daily	Daily	About once	Daily	About the same as usual	More than usual	More than usual	About the same as usual	No	No	No	No	Not at all	Neither better nor worse	Neither better nor worse	Neither better nor worse	Neither better nor worse			At least 6 months	At least 6 months	Within a few months
2020-04-24 12:54:00	No	Female	60 and over	Ontario		North [postal code starts with P]			P0B	A little worried			No, neither	The worst is behind us now	Eventually, I will go back to living life more or less how I did before	July	Equally worried about the health and economic impacts	Not at all	Not at all	Not at all	A few times a year	About once	Not at all	About once	Once a week or more	Not at all	Not at all	A few times a month	Not at all	Not at all	Daily	About the same as usual	About the same as usual	About the same as usual	About the same as usual	No	No	No	No	Not at all	Neither better nor worse	A little worse	Neither better nor worse	Neither better nor worse	Probably never again	Probably never again	Probably never again	At least 6 months
2020-04-24 13:04:00	No	Male	45 - 59	Ontario		Southwestern [postal code starts with N]			N7S	Somewhat worried			No, neither	The worst is still to come	Eventually, I will go back to living life more or less how I did before	Later than October	More worried about the health impact	Not at all	Not at all	Not at all	Not at all	Not at all	Not at all	A few times a year	Once a week or more	Not at all	Not at all	A few times a year	Daily	Not at all	Daily	About the same as usual	About the same as usual	About the same as usual	About the same as usual	No	No	No	No	A little	Neither better nor worse	Neither better nor worse	Neither better nor worse	Neither better nor worse	At least 6 months		At least 6 months	At least 6 months
2020-04-24 13:07:00	No	Female	60 and over	Quebec	Other regions of Quebec				G7H	Worried a lot			No, neither	The worst is still to come	Really change how I live	Later than October	Equally worried about the health and economic impacts	Not at all	Not at all	Not at all	Not at all	Not at all	Not at all	Not at all	Not at all	Not at all	Not at all	Not at all	Not at all	Not at all	Not at all	About the same as usual	About the same as usual	About the same as usual	About the same as usual	No	No	No	No	Not at all	Neither better nor worse	Much worse	Neither better nor worse	Neither better nor worse		Probably never again			Probably never again
2020-04-24 13:02:00	No	Female	45 - 59	Quebec	Region around Montreal				J4K	Worried a lot			No, neither	The worst is still to come	Really change how I live	October	More worried about the health impact	A few times a year	A few times a year	About once	Not at all	A few times a year	About once	A few times a year	Once a week or more	Not at all	Not at all	Once a week or more	A few times a year	A few times a year	Once a week or more	More than usual	More than usual	More than usual	More than usual	No	No	No	No	A little	A little worse	A little worse	Neither better nor worse	Neither better nor worse			At least 6 months	Probably never again
2020-04-24 13:05:00	No	Female	45 - 59	Nova Scotia					B0W	Not worried at all			No, neither	The worst is behind us now	Eventually, I will go back to living life more or less how I did before	June	More worried about the economic impact	A few times a month	A few times a month	A few times a month	A few times a month	About once	A few times a year	A few times a month	Once a week or more	Not at all	Not at all	Daily	Daily	Not at all	Daily	About the same as usual	About the same as usual	About the same as usual	About the same as usual	No	No	No	No	Not at all	Much worse	Much worse	Much worse	Much worse	Within a few months	Right away	Right away	Right away	Probably never again
2020-04-24 12:59:00	No	Female	60 and over	Ontario		Southwestern [postal code starts with N]			N0M	Extremely worried			No, neither	I’m not sure at this point	Really change how I live	Later than October	Equally worried about the health and economic impacts	About once	About once	A few times a year	A few times a year	A few times a year	A few times a year	A few times a year	Once a week or more	Not at all	Not at all	A few times a month	A few times a month	A few times a month	Daily	Much more than usual	About the same as usual	Much more than usual	Much more than usual	No	No	No	No	Not at all	A little worse	Much worse	Much worse	Much worse			At least 6 months	Within a few months	Probably never again
2020-04-24 13:05:00	No	Female	45 - 59	Ontario		Toronto [postal code starts with M]			M9N	A little worried			No, neither	The worst is still to come	Eventually, I will go back to living life more or less how I did before	September	Equally worried about the health and economic impacts	About once	A few times a year	A few times a year	A few times a year	A few times a year	About once	A few times a year	A few times a month	A few times a year	About once	Once a week or more	Once a week or more	Not at all	Daily	About the same as usual	About the same as usual	About the same as usual	Much more than usual	No	No	No	No	Not at all	A little worse	A little worse	Neither better nor worse	Much worse		Within a few months	At least 6 months	Within a few months	At least 6 months
2020-04-24 12:56:00	No	Female	30 - 44	Ontario		Toronto [postal code starts with M]			M9M	Worried a lot			No, neither	The worst is still to come	Really change how I live	September	Equally worried about the health and economic impacts	A few times a year	About once	A few times a year	A few times a year	Not at all	About once	A few times a month	Once a week or more	A few times a year	About once	Once a week or more	A few times a month	Not at all	Daily	Less than usual	Much more than usual	Less than usual	More than usual	No	No	No	No	A little	Much better	A little worse	Neither better nor worse	A little worse	Probably never again		Probably never again
2020-04-24 13:00:00	No	Male	45 - 59	Alberta				Edmonton	T5W	Worried a lot			No, neither	The worst is behind us now	Really change how I live	July	More worried about the health impact	Not at all	Not at all	Not at all	Not at all	Not at all	Not at all	Not at all	Not at all	A few times a year	Not at all	Not at all	Not at all	Not at all	Daily	About the same as usual	Much less than usual	Much less than usual	Much less than usual	No	No	No	No	A lot	Neither better nor worse	Neither better nor worse	Neither better nor worse	Neither better nor worse	Probably never again	Probably never again			Probably never again
2020-04-24 12:58:00	No	Male	18 - 29	British Columbia			Metro Vancouver/Lower Mainland		v7g	Worried a lot			No, neither	I’m not sure at this point	Really change how I live	Later than October	Equally worried about the health and economic impacts	About once	A few times a month	A few times a year	A few times a year	A few times a year	About once	A few times a month	Once a week or more	A few times a year	About once	Daily	About once	Not at all	Once a week or more	About the same as usual	About the same as usual	About the same as usual	About the same as usual	No	No	No	No	Not at all	A little worse	A little worse	Neither better nor worse	Much worse		Within a few weeks	At least 6 months
2020-04-24 13:00:00	No	Male	30 - 44	Ontario		GTA [postal code starts with L]			L5M	Somewhat worried		Yes, someone I know personally		The worst is still to come	Really change how I live	July	More worried about the economic impact	Once a week or more	A few times a month	A few times a month	Once a week or more	Once a week or more	Once a week or more	A few times a month	Once a week or more	Once a week or more	A few times a month	A few times a month	Once a week or more	Once a week or more	Once a week or more	Much more than usual	Much more than usual	Much more than usual	Much more than usual	No	No	No	No	A little	A little worse	A little worse	A little worse	A little worse				Within a few months	Within a few weeks
2020-04-24 12:57:00	No	Female	45 - 59	Ontario		Southwestern [postal code starts with N]			N2L	A little worried			No, neither	I’m not sure at this point	Eventually, I will go back to living life more or less how I did before	July	Equally worried about the health and economic impacts	Not at all	Not at all	Not at all	Not at all	Not at all	Not at all	About once	A few times a year	Not at all	Not at all	Not at all	Not at all	Not at all	Once a week or more	About the same as usual	About the same as usual	About the same as usual	About the same as usual	Yes	Yes	No	No	Not much	Neither better nor worse	Neither better nor worse	A little worse	Neither better nor worse	At least 6 months	At least 6 months
2020-04-24 12:54:00	No	Female	45 - 59	Ontario		Southwestern [postal code starts with N]			N0P	A little worried			No, neither	I’m not sure at this point	Eventually, I will go back to living life more or less how I did before	June	Equally worried about the health and economic impacts	Not at all	About once	Not at all	Not at all	Not at all	Not at all	Not at all	About once	Not at all	Not at all	About once	Once a week or more	Not at all	Daily	About the same as usual	About the same as usual	About the same as usual	About the same as usual	No	No	No	No	Not at all	Neither better nor worse	Neither better nor worse	Neither better nor worse	Neither better nor worse	Within a few months	Within a few months	Within a few months	Within a few months	Within a few months
2020-04-24 13:06:00	No	Female	60 and over	Quebec	Island of Montreal and Laval				H1R	Worried a lot			No, neither	The worst is still to come	Really change how I live	July	Equally worried about the health and economic impacts	Not at all	Not at all	About once	A few times a year	About once	A few times a year	About once	A few times a year	A few times a year	About once	A few times a year	A few times a year	Not at all	Once a week or more	Much more than usual	Much more than usual	Much more than usual	Much more than usual	No	No	No	No	A little	Neither better nor worse	Neither better nor worse	Neither better nor worse	Much worse		At least 6 months		At least 6 months	At least 6 months
2020-04-24 13:11:00	No	Female	45 - 59	Ontario		GTA [postal code starts with L]			L1J	Extremely worried			No, neither	The worst is still to come	Really change how I live	July	More worried about the health impact	Not at all	Not at all	A few times a month	A few times a month	A few times a month	A few times a month	A few times a year	Once a week or more	About once	Not at all	Not at all	Not at all	Not at all	Once a week or more	About the same as usual	Much less than usual	Much less than usual	About the same as usual	No	No	No	No	Not at all	Much worse	Much worse	Much worse	Much worse	At least 6 months	Within a few months	Right away
2020-04-24 13:01:00	No	Female	60 and over	Ontario		North [postal code starts with P]			P5A	Somewhat worried			No, neither	I’m not sure at this point	Eventually, I will go back to living life more or less how I did before	September	Equally worried about the health and economic impacts	Not at all	Not at all	Not at all	Not at all	Not at all	Not at all	Not at all	A few times a year	Not at all	Not at all	Not at all	A few times a year	Not at all	Daily	About the same as usual	Much less than usual	Much less than usual	About the same as usual	No	No	No	No	Not at all	Neither better nor worse	A little worse	Neither better nor worse	Neither better nor worse		Probably never again			Probably never again
2020-04-24 13:02:00	No	Female	45 - 59	Ontario		GTA [postal code starts with L]			L3C	Extremely worried			No, neither	I’m not sure at this point	Really change how I live	July	More worried about the health impact	Not at all	About once	Not at all	About once	A few times a year	About once	About once	A few times a year	Not at all	Not at all	Once a week or more	A few times a year	A few times a year	Once a week or more	About the same as usual	About the same as usual	About the same as usual	About the same as usual	No	No	No	No	Not at all	Much worse	Much worse	Much worse	Much worse		At least 6 months	Probably never again	Probably never again
2020-04-24 13:02:00	No	Female	60 and over	Ontario		Southwestern [postal code starts with N]			n6h	Somewhat worried			No, neither	I’m not sure at this point	Really change how I live	Later than October	Equally worried about the health and economic impacts	Not at all	Not at all	Not at all	Not at all	Not at all	Not at all	About once	A few times a year	Not at all	Not at all	Not at all	Not at all	About once	Once a week or more	About the same as usual	About the same as usual	About the same as usual	About the same as usual	No	No	No	No	Not at all	Neither better nor worse	Neither better nor worse	Neither better nor worse	A little worse	Probably never again	Probably never again
2020-04-24 13:00:00	No	Female	60 and over	Alberta				South	T0L	A little worried			No, neither	I’m not sure at this point	Really change how I live	Later than October	More worried about the economic impact	Not at all	Not at all	Not at all	Not at all	Not at all	Not at all	Not at all	A few times a year	Not at all	Not at all	Not at all	Not at all	Not at all	A few times a year	About the same as usual	About the same as usual	About the same as usual	About the same as usual	No	No	No	No	Not at all	Neither better nor worse	A little worse	Neither better nor worse	A little worse	Right away	Right away			Probably never again
2020-04-24 16:40:00	No	Female	18 - 29	Quebec	Island of Montreal and Laval				H1T	Extremely worried			No, neither	The worst is behind us now	Really change how I live	August	Equally worried about the health and economic impacts	A few times a year	A few times a year	A few times a year	A few times a year	A few times a year	A few times a year	Once a week or more	Once a week or more	A few times a year	A few times a year	Daily	Daily	Not at all	Daily	Much more than usual	Much more than usual	About the same as usual	More than usual	No	No	No	No	Not at all	Neither better nor worse	A little worse	Neither better nor worse	Much worse	At least 6 months		At least 6 months	At least 6 months	At least 6 months
2020-04-24 12:58:00	No	Male	45 - 59	Newfoundland and Labrador					A0E	A little worried			No, neither	The worst is still to come	Eventually, I will go back to living life more or less how I did before	July	More worried about the health impact	Not at all	Not at all	Not at all	Not at all	Not at all	Not at all	Not at all	A few times a month	A few times a year	Not at all	Not at all	Not at all	Not at all	Once a week or more	More than usual	Much less than usual	Much less than usual	Much less than usual	No	No	No	No	Not at all	Neither better nor worse	Neither better nor worse	Neither better nor worse	Neither better nor worse		Within a few months	Probably never again	Within a few months
2020-04-24 13:02:00	No	Female	45 - 59	Ontario		Toronto [postal code starts with M]			M4H	Extremely worried			No, neither	The worst is still to come	Really change how I live	Later than October	Equally worried about the health and economic impacts	About once	A few times a month	About once	About once	Not at all	Not at all	A few times a year	A few times a month	Not at all	Not at all	A few times a year	Not at all	Not at all	Daily	About the same as usual	Much less than usual	Much less than usual	Less than usual	No	No	No	No	Not at all	Neither better nor worse	Neither better nor worse	Neither better nor worse	A little worse	Within a few months	At least 6 months	Probably never again	Within a few months
2020-04-24 13:11:00	No	Female	60 and over	Nova Scotia					B3R	Extremely worried			No, neither	I’m not sure at this point	Really change how I live	June	Equally worried about the health and economic impacts	Not at all	Not at all	Not at all	Not at all	Not at all	Not at all	Not at all	A few times a month	Not at all	Not at all	Not at all	Once a week or more	Not at all	A few times a year	About the same as usual	About the same as usual	About the same as usual	More than usual	No	No	No	No	Not at all	Neither better nor worse	Much worse	Neither better nor worse	Much worse		At least 6 months	Probably never again	Probably never again	Probably never again
2020-04-24 12:59:00	No	Female	60 and over	British Columbia			Metro Vancouver/Lower Mainland		V2P	Somewhat worried			No, neither	The worst is still to come	Eventually, I will go back to living life more or less how I did before	Later than October	Equally worried about the health and economic impacts	Not at all	Not at all	Not at all	Not at all	Not at all	Not at all	About once	A few times a year	Not at all	About once	Not at all	Not at all	Not at all	A few times a year	About the same as usual	About the same as usual	About the same as usual	About the same as usual	No	No	No	No	A little	Neither better nor worse	A little worse	A little worse	Neither better nor worse	At least 6 months		At least 6 months		At least 6 months
2020-04-24 13:01:00	No	Male	60 and over	Ontario		Southwestern [postal code starts with N]			N8Y	A little worried			No, neither	I’m not sure at this point	Eventually, I will go back to living life more or less how I did before	July	Equally worried about the health and economic impacts	Not at all	Not at all	About once	A few times a year	Not at all	About once	About once	A few times a month	Not at all	Not at all	Not at all	Not at all	Not at all	Daily	About the same as usual	About the same as usual	About the same as usual	About the same as usual	No	No	No	No	Not at all	Neither better nor worse	A little worse	Neither better nor worse	A little worse	At least 6 months			Within a few months	Within a few months
2020-04-24 13:25:00	No	Female	45 - 59	Nova Scotia					b4r	Extremely worried			No, neither	I’m not sure at this point	Eventually, I will go back to living life more or less how I did before	July	More worried about the economic impact	Not at all	Not at all	Not at all	Not at all	Not at all	Not at all	Not at all	A few times a year	Not at all	Not at all	Not at all	Not at all	Not at all	Not at all	Much less than usual	Much less than usual	Much less than usual	Much less than usual	No	No	No	No	Not at all	Neither better nor worse	Neither better nor worse	Neither better nor worse	Neither better nor worse	Probably never again		Probably never again	Probably never again
2020-04-24 13:00:00	No	Female	18 - 29	Ontario		Southwestern [postal code starts with N]			N2E	Extremely worried		Yes, someone I know personally		I’m not sure at this point	Really change how I live	Later than October	Equally worried about the health and economic impacts	Not at all	Not at all	Not at all	Not at all	Not at all	Not at all	About once	A few times a month	Not at all	About once	Not at all	Once a week or more	Not at all	Daily	About the same as usual	Much more than usual	About the same as usual	Much more than usual	No	No	No	No	Not at all	Neither better nor worse	A little worse	Neither better nor worse	Much worse	Probably never again	Probably never again	Probably never again		Probably never again
2020-04-24 13:05:00	No	Female	45 - 59	Alberta				Northeast	T9h	Worried a lot			No, neither	The worst is still to come	Eventually, I will go back to living life more or less how I did before	August	More worried about the economic impact	Not at all	About once	Not at all	About once	A few times a year	About once	A few times a month	Once a week or more	A few times a year	Not at all	Not at all	A few times a year	Not at all	Daily	About the same as usual	About the same as usual	About the same as usual	More than usual	No	No	No	No	Not much	Neither better nor worse	A little worse	Much worse	Much worse	At least 6 months		Probably never again
2020-04-26 16:46:00	No	Male	30 - 44	Nova Scotia					B3J	Somewhat worried			No, neither	The worst is still to come	Eventually, I will go back to living life more or less how I did before	June	Equally worried about the health and economic impacts	A few times a month	A few times a month	A few times a year	A few times a month	A few times a year	A few times a year	A few times a month	A few times a month	A few times a year	About once	A few times a year	A few times a month	Not at all	Daily	Much more than usual	Much more than usual	More than usual	Much more than usual	No	No	Yes	No	A little	Neither better nor worse	A little worse	Much worse	A little worse	Within a few weeks			Within a few weeks	Within a few weeks
2020-04-24 12:59:00	No	Male	30 - 44	Quebec	Island of Montreal and Laval				h9j	Worried a lot			No, neither	I’m not sure at this point	Really change how I live	Later than October	More worried about the economic impact	Not at all	Not at all	Not at all	Not at all	Not at all	Not at all	About once	A few times a month	About once	About once	Daily	Daily	A few times a year	Daily	About the same as usual	About the same as usual	About the same as usual	About the same as usual	No	No	No	No	A little	Neither better nor worse	Neither better nor worse	Neither better nor worse	Neither better nor worse	At least 6 months		At least 6 months		At least 6 months
2020-04-24 13:14:00	No	Female	45 - 59	Ontario		GTA [postal code starts with L]			L9Z	Extremely worried			No, neither	The worst is still to come	Really change how I live	Later than October	Equally worried about the health and economic impacts	Not at all	Not at all	About once	About once	About once	Not at all	About once	About once	Not at all	Not at all	About once	A few times a month	About once	Once a week or more	More than usual	More than usual	More than usual	More than usual	No	No	No	No	A little	Neither better nor worse	Much worse	Much worse	A little worse		Probably never again	At least 6 months		At least 6 months
2020-04-24 12:58:00	No	Male	30 - 44	Ontario		Toronto [postal code starts with M]			L5a	Extremely worried			No, neither	The worst is still to come	Really change how I live	Later than October	Equally worried about the health and economic impacts	A few times a month	A few times a month	Once a week or more	A few times a month	A few times a month	About once	A few times a year	Once a week or more	A few times a year	A few times a month	About once	A few times a year	A few times a year	Once a week or more	More than usual	Much less than usual	More than usual	Less than usual	No	Yes	Yes	Yes	Not at all	Neither better nor worse	Neither better nor worse	A little worse	A little better		Within a few months	Within a few months		Right away
2020-04-24 13:11:00	No	Male	60 and over	Ontario		GTA [postal code starts with L]			L5V	Somewhat worried			No, neither	The worst is behind us now	Eventually, I will go back to living life more or less how I did before	September	Equally worried about the health and economic impacts	A few times a year	A few times a year	A few times a year	A few times a year	A few times a year	About once	A few times a year	A few times a year	Not at all	Not at all	Once a week or more	A few times a year	About once	Daily	Less than usual	More than usual	More than usual	More than usual	Yes	Yes	Yes	No	A little	A little worse	A little worse	A little worse	Neither better nor worse	Right away	Within a few weeks		Right away
2020-04-24 13:01:00	No	Female	18 - 29	Saskatchewan					s4w	Somewhat worried			No, neither	I’m not sure at this point	Really change how I live	June	Equally worried about the health and economic impacts	Not at all	Not at all	Not at all	Not at all	Not at all	Not at all	A few times a month	A few times a month	A few times a year	About once	A few times a month	A few times a month	Not at all	Daily	Much more than usual	About the same as usual	About the same as usual	About the same as usual	No	No	No	No	Not at all	Neither better nor worse	Much worse	Much worse	Much worse			At least 6 months	Probably never again	Probably never again
2020-04-24 13:00:00	No	Female	30 - 44	Ontario		GTA [postal code starts with L]			l5r	Extremely worried			No, neither	The worst is still to come	Really change how I live	September	Equally worried about the health and economic impacts	A few times a year	A few times a month	A few times a year	A few times a year	A few times a year	A few times a year	A few times a year	Once a week or more	A few times a year	A few times a year	A few times a year	A few times a year	About once	Daily	Much more than usual	Much more than usual	Much more than usual	Much more than usual	Yes	No	Yes	No	A little	A little worse	Neither better nor worse	A little worse	Much worse	Within a few months		At least 6 months	Within a few months	At least 6 months
2020-04-24 13:03:00	No	Male	60 and over	Ontario		Southwestern [postal code starts with N]			N2H	Not worried at all		Yes, someone I know personally		The worst is still to come	Really change how I live	July	More worried about the economic impact	A few times a year	A few times a year	A few times a year	A few times a year	A few times a year	A few times a year	A few times a month	Once a week or more	Not at all	Not at all	A few times a year	A few times a month	Not at all	Daily	More than usual	More than usual	More than usual	More than usual	Yes	No	Yes	No	A little	A little worse	A little worse	Neither better nor worse	Much worse	Probably never again	Within a few months		Within a few months	Probably never again
2020-04-24 13:33:00	No	Male	30 - 44	Ontario		Eastern [postal code starts with K]			K0L	Somewhat worried			No, neither	I’m not sure at this point	Really change how I live	June	Equally worried about the health and economic impacts	Not at all	Not at all	Not at all	Not at all	About once	Not at all	A few times a year	A few times a month	Not at all	Not at all	A few times a month	A few times a month	Not at all	Daily	Much more than usual	About the same as usual	More than usual	More than usual	No	No	No	No	Not at all	Neither better nor worse	A little worse	Neither better nor worse	Much worse	Within a few months	At least 6 months	At least 6 months	Within a few months
2020-04-24 13:12:00	No	Female	45 - 59	Ontario		Eastern [postal code starts with K]			K8N	Extremely worried			No, neither	The worst is still to come	Really change how I live	September	Equally worried about the health and economic impacts	Not at all	Not at all	Not at all	A few times a year	About once	Not at all	A few times a year	A few times a month	Not at all	Not at all	A few times a year	Not at all	A few times a year	Daily	Much more than usual	About the same as usual	About the same as usual	About the same as usual	No	No	No	No	Not much	Neither better nor worse	Neither better nor worse	Neither better nor worse	Much worse			Probably never again	Probably never again
2020-04-24 13:26:00	No	Male	60 and over	Nova Scotia					B3M	A little worried			No, neither	I’m not sure at this point	Eventually, I will go back to living life more or less how I did before	September	Equally worried about the health and economic impacts	Not at all	Not at all	Not at all	Not at all	Not at all	Not at all	Not at all	A few times a year	Not at all	Not at all	Not at all	Not at all	Not at all	A few times a year	About the same as usual	About the same as usual	About the same as usual	About the same as usual	No	No	No	No	Not at all	Neither better nor worse	Neither better nor worse	A little worse	A little worse	Probably never again		Probably never again
2020-04-24 13:11:00	No	Female	45 - 59	Ontario		Toronto [postal code starts with M]			M2k	Extremely worried		Yes, someone I know personally		The worst is still to come	Really change how I live	Later than October	Equally worried about the health and economic impacts	About once	A few times a year	About once	A few times a year	A few times a year	About once	Once a week or more	Once a week or more	A few times a year	About once	A few times a month	A few times a month	A few times a year	A few times a year	About the same as usual	More than usual	More than usual	More than usual	Yes	Yes	Yes	No	A little	A little worse	A little worse	A little worse	A little worse		At least 6 months	At least 6 months	At least 6 months	Within a few months
2020-04-24 12:59:00	No	Female	45 - 59	Quebec	Region around Montreal				J4H	Somewhat worried			No, neither	The worst is still to come	Eventually, I will go back to living life more or less how I did before	October	More worried about the economic impact	About once	A few times a year	About once	A few times a year	Not at all	A few times a year	A few times a month	A few times a month	A few times a year	A few times a year	A few times a month	Once a week or more	Not at all	Daily	About the same as usual	About the same as usual	More than usual	About the same as usual	No	No	No	No	Not much	Neither better nor worse	Neither better nor worse	Neither better nor worse	Neither better nor worse	Within a few months			Within a few weeks	Within a few weeks
2020-04-24 13:15:00	No	Female	30 - 44	Ontario		GTA [postal code starts with L]			L3p	Extremely worried		Yes, someone I know personally		The worst is still to come	Eventually, I will go back to living life more or less how I did before	September	Equally worried about the health and economic impacts	Not at all	Not at all	Not at all	Not at all	Not at all	Not at all	A few times a year	Once a week or more	About once	About once	Not at all	A few times a month	Not at all	Once a week or more	More than usual	More than usual	More than usual	More than usual	No	No	No	No	Not much	Neither better nor worse	Much worse	Much worse	Much worse		Probably never again		At least 6 months	Probably never again
2020-04-24 13:04:00	No	Female	60 and over	Ontario		GTA [postal code starts with L]			L1G	Not worried at all			No, neither	The worst is still to come	Eventually, I will go back to living life more or less how I did before	July	Equally worried about the health and economic impacts	Not at all	Not at all	Not at all	Not at all	Not at all	Not at all	About once	Once a week or more	About once	Not at all	A few times a year	Not at all	Not at all	A few times a month	More than usual	Much less than usual	Much less than usual	Much less than usual	No	No	No	No	Not at all	Much better	Much better	A little better	Much better			Probably never again	Within a few months
2020-04-24 13:04:00	No	Female	60 and over	Nova Scotia					B0P	Worried a lot			No, neither	I’m not sure at this point	Really change how I live	October	Equally worried about the health and economic impacts	Not at all	Not at all	Not at all	About once	A few times a month	Not at all	Not at all	A few times a month	Not at all	About once	A few times a month	A few times a month	About once	Daily	About the same as usual	About the same as usual	About the same as usual	About the same as usual	No	No	No	No	A little	A little worse	A little worse	Much worse	Much worse				At least 6 months	Probably never again
2020-04-24 13:11:00	No	Female	60 and over	Alberta				Edmonton	T5K	Somewhat worried			No, neither	The worst is behind us now	Eventually, I will go back to living life more or less how I did before	September	Equally worried about the health and economic impacts	Not at all	Not at all	About once	About once	About once	About once	A few times a year	A few times a year	About once	About once	A few times a month	A few times a month	A few times a year	Daily	Much more than usual	About the same as usual	About the same as usual	About the same as usual	No	No	No	No	Not at all	Neither better nor worse	A little worse	Neither better nor worse	Much worse	Probably never again		At least 6 months		At least 6 months
2020-04-24 16:10:00	No	Female	60 and over	British Columbia			Metro Vancouver/Lower Mainland		V2Y	Somewhat worried		Yes, someone I know personally		I’m not sure at this point	Really change how I live	September	Equally worried about the health and economic impacts	Not at all	Not at all	Not at all	Not at all	About once	Not at all	Once a week or more	Once a week or more	A few times a year	A few times a year	Not at all	Not at all	Not at all	Daily	About the same as usual	About the same as usual	About the same as usual	About the same as usual	No	No	No	No	Not at all	Neither better nor worse	Much worse	Much worse	Much worse	At least 6 months	At least 6 months		At least 6 months
2020-04-24 13:41:00	No	Female	45 - 59	Newfoundland and Labrador					a0g	Extremely worried			No, neither	The worst is still to come	Really change how I live	September	Equally worried about the health and economic impacts	A few times a year	A few times a year	About once	A few times a year	About once	A few times a year	A few times a year	A few times a year	A few times a month	A few times a month	Not at all	Not at all	Not at all	Once a week or more	About the same as usual	About the same as usual	About the same as usual	About the same as usual	Yes	Yes	Yes	No	A little	Neither better nor worse	Neither better nor worse	Neither better nor worse	A little worse	At least 6 months		At least 6 months		At least 6 months
2020-04-24 13:02:00	No	Male	60 and over	British Columbia			Metro Vancouver/Lower Mainland		V3C	Somewhat worried		Yes, someone I know personally		I’m not sure at this point	Eventually, I will go back to living life more or less how I did before	Later than October	Equally worried about the health and economic impacts	Not at all	Not at all	About once	Not at all	Not at all	Not at all	About once	A few times a month	Not at all	About once	Not at all	Not at all	About once	A few times a month	About the same as usual	About the same as usual	About the same as usual	About the same as usual	No	No	No	No	Not at all	Neither better nor worse	Neither better nor worse	Neither better nor worse	A little worse	At least 6 months	At least 6 months			At least 6 months
2020-04-24 13:12:00	No	Female	60 and over	Newfoundland and Labrador					A0G	Worried a lot			No, neither	The worst is still to come	Really change how I live	Later than October	Equally worried about the health and economic impacts	Not at all	A few times a year	A few times a year	A few times a year	A few times a month	About once	A few times a year	A few times a month	A few times a year	A few times a year	Not at all	Not at all	Not at all	Daily	About the same as usual	About the same as usual	About the same as usual	About the same as usual	No	No	No	No	Not much	A little worse	Much worse	Neither better nor worse	A little worse		Probably never again	Probably never again		At least 6 months
2020-04-24 13:10:00	No	Female	45 - 59	Ontario		Eastern [postal code starts with K]			K0J	Worried a lot			No, neither	I’m not sure at this point	Really change how I live	June	More worried about the health impact	A few times a month	A few times a month	A few times a year	A few times a year	A few times a month	A few times a year	A few times a month	A few times a month	About once	Not at all	Once a week or more	Once a week or more	A few times a year	Daily	More than usual	More than usual	More than usual	More than usual	Yes	No	Yes	No	Not much	Neither better nor worse	A little worse	A little worse	A little better	Within a few months		At least 6 months	Within a few months	Within a few months
2020-04-24 13:20:00	No	Male	60 and over	Alberta				Calgary	t1s	Somewhat worried			No, neither	I’m not sure at this point	Eventually, I will go back to living life more or less how I did before	July	Equally worried about the health and economic impacts	A few times a year	Once a week or more	About once	About once	About once	A few times a year	Not at all	A few times a year	About once	Not at all	Once a week or more	A few times a month	A few times a year	Once a week or more	About the same as usual	About the same as usual	About the same as usual	About the same as usual	No	No	No	No	Not at all	Much worse	A little worse	Neither better nor worse	A little worse		Within a few months		Within a few months
2020-04-24 13:03:00	No	Male	45 - 59	Alberta				Calgary	t2y	Somewhat worried			No, neither	The worst is still to come	Eventually, I will go back to living life more or less how I did before	July	More worried about the economic impact	About once	A few times a year	A few times a year	About once	A few times a year	Not at all	A few times a year	A few times a month	About once	A few times a year	A few times a year	A few times a year	About once	Daily	About the same as usual	About the same as usual	About the same as usual	About the same as usual	No	No	No	No	Not at all	Neither better nor worse	Neither better nor worse	Neither better nor worse	A little worse		Within a few months	Within a few months	Within a few months	At least 6 months
2020-04-24 13:23:00	No	Female	30 - 44	Alberta				Edmonton	T4x	Somewhat worried			No, neither	I’m not sure at this point	Eventually, I will go back to living life more or less how I did before	Later than October	Equally worried about the health and economic impacts	About once	About once	About once	About once	About once	About once	A few times a year	Once a week or more	About once	About once	Not at all	Not at all	Not at all	Daily	About the same as usual	About the same as usual	About the same as usual	About the same as usual	No	No	No	No	Not at all	A little worse	A little worse	Much worse	Much worse			Within a few months		Within a few months
2020-04-24 13:27:00	No	Male	60 and over	New Brunswick					E1C	Somewhat worried			No, neither	I’m not sure at this point	Eventually, I will go back to living life more or less how I did before	August	More worried about the health impact	Not at all	Not at all	Not at all	Not at all	Not at all	Not at all	Not at all	A few times a year	Not at all	Not at all	A few times a year	A few times a month	Not at all	Once a week or more	About the same as usual	About the same as usual	More than usual	About the same as usual	No	No	No	No	Not at all	Neither better nor worse	A little worse	Neither better nor worse	A little worse		At least 6 months	At least 6 months	Within a few months
2020-04-24 13:15:00	No	Female	60 and over	Ontario		Southwestern [postal code starts with N]			N0B	Worried a lot			No, neither	I’m not sure at this point	Really change how I live	September	Equally worried about the health and economic impacts	Not at all	About once	Not at all	Not at all	A few times a year	Not at all	Not at all	A few times a month	About once	A few times a year	Not at all	Not at all	Not at all	A few times a month	About the same as usual	Much more than usual	About the same as usual	About the same as usual	No	Yes	No	No	A little	Neither better nor worse	Much worse	Neither better nor worse	Much worse		Probably never again	Probably never again	Probably never again	Probably never again
2020-04-24 20:46:00	No	Female	30 - 44	British Columbia			Vancouver Island		V9T	Somewhat worried			No, neither	The worst is still to come	Eventually, I will go back to living life more or less how I did before	August	More worried about the economic impact	About once	A few times a month	A few times a year	A few times a year	A few times a year	A few times a year	A few times a month	A few times a month	Not at all	Not at all	A few times a month	Daily	Not at all	Once a week or more	More than usual	More than usual	Much more than usual	Much more than usual	No	No	No	No	Not at all	Much better	A little worse	Neither better nor worse	Neither better nor worse	Probably never again	At least 6 months			Within a few months
2020-04-24 13:16:00	No	Male	60 and over	Ontario		Eastern [postal code starts with K]			K7M	A little worried			No, neither	The worst is still to come	Really change how I live	Later than October	More worried about the health impact	Not at all	About once	Not at all	Not at all	Not at all	Not at all	Not at all	A few times a year	Not at all	Not at all	About once	Not at all	Not at all	A few times a month	More than usual	Much less than usual	Much less than usual	Much less than usual	No	No	No	No	Not at all	Neither better nor worse	A little worse	Neither better nor worse	Neither better nor worse	Probably never again		Probably never again	At least 6 months
2020-04-24 13:11:00	No	Female	18 - 29	Ontario		Eastern [postal code starts with K]			K1C	Worried a lot			No, neither	I’m not sure at this point	Eventually, I will go back to living life more or less how I did before	August	Equally worried about the health and economic impacts	Not at all	Not at all	Not at all	Not at all	Not at all	A few times a year	A few times a year	A few times a year	Not at all	Not at all	Not at all	Not at all	Not at all	Daily	About the same as usual	Much less than usual	Much less than usual	Much less than usual	No	No	No	No	Not at all	Neither better nor worse	Much worse	Neither better nor worse	Neither better nor worse		Probably never again	Probably never again		Probably never again
2020-04-24 13:05:00	No	Male	45 - 59	Quebec	Other regions of Quebec				G0L	Somewhat worried			No, neither	The worst is still to come	Eventually, I will go back to living life more or less how I did before	June	Equally worried about the health and economic impacts	Not at all	Not at all	Not at all	Not at all	Not at all	Not at all	Not at all	Not at all	Not at all	Not at all	Daily	Once a week or more	Not at all	Not at all	Much more than usual	Much more than usual	Much more than usual	Much more than usual	No	No	No	No	Not at all	Neither better nor worse	Neither better nor worse	Neither better nor worse	Neither better nor worse	Within a few months			Within a few months	Within a few months
2020-04-24 13:12:00	No	Female	45 - 59	Manitoba					R2C	Somewhat worried			No, neither	I’m not sure at this point	Eventually, I will go back to living life more or less how I did before	Later than October	Equally worried about the health and economic impacts	A few times a year	A few times a year	Not at all	Not at all	A few times a year	A few times a year	Not at all	A few times a year	Not at all	Not at all	Not at all	Not at all	Not at all	Daily	About the same as usual	About the same as usual	About the same as usual	About the same as usual	No	No	No	No	Not much	Neither better nor worse	A little worse	Neither better nor worse	A little worse		Within a few months	Within a few months	At least 6 months	At least 6 months
2020-04-24 13:10:00	No	Female	60 and over	Ontario		Southwestern [postal code starts with N]			N5R	Somewhat worried			No, neither	The worst is still to come	Eventually, I will go back to living life more or less how I did before	July	Equally worried about the health and economic impacts	Not at all	About once	Not at all	Not at all	A few times a year	About once	About once	Once a week or more	About once	About once	Not at all	A few times a year	Not at all	Once a week or more	About the same as usual	About the same as usual	About the same as usual	More than usual	No	No	No	No	Not at all	Neither better nor worse	Neither better nor worse	A little worse	A little worse		Within a few months	Within a few months		Within a few weeks
2020-04-24 13:07:00	No	Female	30 - 44	Manitoba					R3W	Somewhat worried			No, neither	The worst is behind us now	Eventually, I will go back to living life more or less how I did before	June	Equally worried about the health and economic impacts	Not at all	Not at all	Not at all	Not at all	Not at all	Not at all	Not at all	A few times a year	Not at all	Not at all	Not at all	Once a week or more	Once a week or more	Once a week or more	About the same as usual	About the same as usual	About the same as usual	About the same as usual	No	No	No	No	Not at all	Neither better nor worse	A little worse	Neither better nor worse	Neither better nor worse	At least 6 months	At least 6 months	At least 6 months
2020-04-24 13:14:00	No	Female	60 and over	British Columbia			Vancouver Island		V9N	Somewhat worried			No, neither	I’m not sure at this point	Eventually, I will go back to living life more or less how I did before	August	Equally worried about the health and economic impacts	Not at all	A few times a month	Not at all	About once	A few times a year	A few times a year	A few times a year	A few times a month	About once	A few times a year	A few times a month	A few times a month	A few times a year	A few times a month	About the same as usual	About the same as usual	About the same as usual	About the same as usual	No	No	Yes	No	Not much	Neither better nor worse	A little worse	Much worse	A little worse		Within a few months
2020-04-24 13:16:00	No	Female	30 - 44	Ontario		Southwestern [postal code starts with N]			N2R	A little worried			No, neither	I’m not sure at this point	Eventually, I will go back to living life more or less how I did before	Later than October	Equally worried about the health and economic impacts	Not at all	Not at all	About once	About once	About once	About once	A few times a year	Once a week or more	About once	About once	Not at all	A few times a year	Not at all	Daily	About the same as usual	About the same as usual	About the same as usual	About the same as usual	No	No	No	No	Not at all	Neither better nor worse	A little worse	Neither better nor worse	Much worse	Probably never again	At least 6 months	At least 6 months		At least 6 months
2020-04-24 13:20:00	No	Male	30 - 44	Ontario		GTA [postal code starts with L]			L4P	A little worried		Yes, someone I know personally		The worst is still to come	Really change how I live	Later than October	More worried about the economic impact	Not at all	Not at all	Not at all	Not at all	Not at all	Not at all	A few times a year	Once a week or more	About once	Not at all	Not at all	Not at all	Not at all	Daily	Much less than usual	Much less than usual	Much less than usual	Much less than usual	No	No	No	No	A lot	Much worse	Much worse	Neither better nor worse	Much worse	Probably never again			At least 6 months	At least 6 months
2020-04-24 13:06:00	No	Male	60 and over	Quebec	Other regions of Quebec				J0R	A little worried			No, neither	I’m not sure at this point	Eventually, I will go back to living life more or less how I did before	September	Equally worried about the health and economic impacts	Not at all	Not at all	A few times a year	A few times a year	About once	About once	A few times a year	A few times a month	A few times a year	A few times a year	A few times a month	A few times a month	Not at all	Daily	About the same as usual	About the same as usual	About the same as usual	About the same as usual	Yes	No	No	No	A little	Much worse	Neither better nor worse	Neither better nor worse	Much worse			Within a few months	Within a few months	Within a few months
2020-04-24 13:18:00	No	Male	60 and over	Saskatchewan					S9A	Worried a lot			No, neither	I’m not sure at this point	Eventually, I will go back to living life more or less how I did before	July	Equally worried about the health and economic impacts	Not at all	Not at all	Not at all	Not at all	Not at all	Not at all	About once	Once a week or more	Not at all	Not at all	Daily	A few times a month	Once a week or more	Once a week or more	About the same as usual	Less than usual	Less than usual	Less than usual	No	No	No	No	Not at all	Neither better nor worse	A little worse	A little worse	Much worse	At least 6 months		Probably never again	Probably never again	At least 6 months
2020-04-24 13:10:00	No	Female	45 - 59	Ontario		GTA [postal code starts with L]			L3T	Somewhat worried			No, neither	I’m not sure at this point	Really change how I live	July	More worried about the economic impact	Not at all	Not at all	Not at all	About once	A few times a year	About once	A few times a year	A few times a month	About once	About once	A few times a year	A few times a month	About once	Daily	More than usual	More than usual	More than usual	More than usual	No	No	No	No	Not at all	Neither better nor worse	A little worse	A little worse	A little worse	At least 6 months	Within a few months	Within a few months	Within a few months	Within a few months
2020-04-24 13:19:00	No	Male	60 and over	Quebec	Island of Montreal and Laval				H8P	Extremely worried			No, neither	The worst is behind us now	Really change how I live	Later than October	Equally worried about the health and economic impacts	Not at all	Not at all	Not at all	Not at all	Not at all	Not at all	Not at all	Once a week or more	Not at all	Not at all	Not at all	Once a week or more	Not at all	Once a week or more	Much more than usual	Much more than usual	More than usual	More than usual	No	No	No	No	A lot	Neither better nor worse	Much worse	Neither better nor worse	Neither better nor worse		Within a few months			Within a few months
2020-04-24 13:20:00	No	Male	60 and over	Manitoba					R0G	Not worried at all			No, neither	The worst is behind us now	Eventually, I will go back to living life more or less how I did before	June	Not worried about either	Not at all	Not at all	Not at all	Not at all	About once	Not at all	Not at all	About once	Not at all	Not at all	A few times a year	Not at all	About once	Daily	About the same as usual	About the same as usual	About the same as usual	About the same as usual	No	No	No	No	Not at all	Neither better nor worse	A little worse	Neither better nor worse	Neither better nor worse	Probably never again	Right away	Right away
2020-04-24 13:13:00	No	Female	60 and over	Ontario		Eastern [postal code starts with K]			K1Y	Somewhat worried			No, neither	I’m not sure at this point	Really change how I live	Later than October	Equally worried about the health and economic impacts	Not at all	A few times a year	About once	About once	About once	About once	A few times a month	A few times a month	About once	A few times a year	Not at all	About once	Not at all	A few times a month	About the same as usual	About the same as usual	Much more than usual	Much more than usual	No	No	No	No	Not at all	A little worse	Much worse	Neither better nor worse	Much worse	Probably never again	At least 6 months	At least 6 months	At least 6 months
2020-04-24 13:37:00	No	Male	60 and over	Ontario		Eastern [postal code starts with K]			k8n	Somewhat worried			No, neither	The worst is still to come	Really change how I live	Later than October	Equally worried about the health and economic impacts	Not at all	A few times a year	About once	About once	About once	About once	About once	Once a week or more	Not at all	Not at all	Daily	About once	Not at all	Daily	About the same as usual	About the same as usual	More than usual	About the same as usual	No	No	No	No	Not at all	Neither better nor worse	A little worse	Much worse	A little worse	At least 6 months			At least 6 months	At least 6 months
2020-04-24 13:14:00	No	Female	45 - 59	Saskatchewan					S0E	Somewhat worried			No, neither	I’m not sure at this point	Really change how I live	August	Equally worried about the health and economic impacts	Not at all	Not at all	Not at all	Not at all	Not at all	Not at all	A few times a month	Once a week or more	Not at all	Not at all	Not at all	Not at all	Not at all	Daily	More than usual	About the same as usual	About the same as usual	About the same as usual	No	No	No	No	Not at all	Neither better nor worse	A little worse	Neither better nor worse	Much worse	Probably never again	At least 6 months	Probably never again		Probably never again
2020-04-24 14:21:00	No	Female	60 and over	Ontario		Southwestern [postal code starts with N]			N0B	A little worried			No, neither	The worst is still to come	Eventually, I will go back to living life more or less how I did before	June	Equally worried about the health and economic impacts	Not at all	Not at all	Not at all	Not at all	About once	Not at all	About once	A few times a year	Not at all	Not at all	Not at all	Not at all	Not at all	Daily	About the same as usual	About the same as usual	About the same as usual	About the same as usual	No	No	No	No	Not at all	Neither better nor worse	Neither better nor worse	Neither better nor worse	Much worse		Probably never again	Probably never again	Probably never again	At least 6 months
2020-04-24 13:12:00	No	Female	60 and over	Quebec	Island of Montreal and Laval				H1S	Extremely worried			No, neither	I’m not sure at this point	Really change how I live	Later than October	Equally worried about the health and economic impacts	Not at all	About once	About once	A few times a year	A few times a year	About once	About once	A few times a month	Not at all	Not at all	Not at all	About once	A few times a month	Once a week or more	More than usual	More than usual	More than usual	More than usual	No	No	No	No	Not at all	Neither better nor worse	A little worse	A little worse	Much worse		Probably never again	Probably never again
2020-04-24 13:09:00	No	Male	60 and over	British Columbia			Vancouver Island		V0N	Somewhat worried			No, neither	The worst is still to come	Eventually, I will go back to living life more or less how I did before	Later than October	Equally worried about the health and economic impacts	Not at all	Not at all	Not at all	Not at all	Not at all	Not at all	About once	A few times a month	Not at all	About once	Not at all	Not at all	Not at all	Daily	About the same as usual	About the same as usual	About the same as usual	About the same as usual	No	No	No	No	Not at all	Neither better nor worse	A little worse	Neither better nor worse	Neither better nor worse				Probably never again	Probably never again
2020-04-24 13:17:00	No	Male	60 and over	Quebec	National Capital Region (Quebec)				G2G	Somewhat worried			No, neither	The worst is still to come	Really change how I live	September	Equally worried about the health and economic impacts	Not at all	Not at all	A few times a year	A few times a month	A few times a year	Not at all	A few times a year	A few times a month	About once	About once	A few times a year	A few times a year	Not at all	Once a week or more	About the same as usual	About the same as usual	About the same as usual	About the same as usual	No	No	Yes	No	A little	Neither better nor worse	Neither better nor worse	A little worse	A little worse		Within a few months	At least 6 months	At least 6 months	At least 6 months
2020-04-24 13:18:00	No	Male	60 and over	Ontario		North [postal code starts with P]			P7B	Extremely worried			No, neither	The worst is still to come	Really change how I live	Later than October	Equally worried about the health and economic impacts	Not at all	Not at all	Not at all	Not at all	A few times a year	Not at all	Not at all	Once a week or more	Not at all	Not at all	Daily	Daily	Daily	Daily	About the same as usual	Much less than usual	Much less than usual	About the same as usual	No	No	No	No	Not at all	Much worse	Much worse	Much worse	Much worse		At least 6 months	At least 6 months	At least 6 months
2020-04-24 13:20:00	No	Female	45 - 59	British Columbia			Metro Vancouver/Lower Mainland		V4N	Somewhat worried			No, neither	I’m not sure at this point	Really change how I live	June	Equally worried about the health and economic impacts	About once	A few times a month	A few times a year	A few times a year	A few times a year	Not at all	A few times a month	Once a week or more	Not at all	A few times a year	Not at all	Not at all	Not at all	A few times a month	Less than usual	About the same as usual	About the same as usual	About the same as usual	Yes	No	Yes	No	A little	A little better	Much worse	Neither better nor worse	Much worse	At least 6 months		At least 6 months	At least 6 months	At least 6 months
2020-04-24 13:12:00	No	Female	60 and over	British Columbia			Northern BC		V2N	Extremely worried			No, neither	I’m not sure at this point	Really change how I live	Later than October	Equally worried about the health and economic impacts	Once a week or more	A few times a month	A few times a month	A few times a month	A few times a month	A few times a year	A few times a month	Once a week or more	A few times a year	A few times a year	A few times a month	Daily	A few times a month	Daily	Much more than usual	Much more than usual	Much more than usual	Much more than usual	No	No	No	No	A lot	Much worse	Neither better nor worse	Neither better nor worse	Much worse			Right away	Right away
2020-04-24 13:29:00	No	Male	60 and over	British Columbia			Metro Vancouver/Lower Mainland		v3l	Extremely worried			No, neither	I’m not sure at this point	Really change how I live	September	Equally worried about the health and economic impacts	Not at all	A few times a year	About once	A few times a year	A few times a year	About once	About once	A few times a month	About once	About once	Once a week or more	A few times a month	A few times a month	Daily	Much more than usual	Much more than usual	About the same as usual	About the same as usual	No	No	No	No	Not at all	A little worse	A little worse	A little worse	Much worse		At least 6 months		At least 6 months	At least 6 months
2020-04-24 13:14:00	No	Female	60 and over	Ontario		GTA [postal code starts with L]			L6Y	Extremely worried			No, neither	The worst is still to come	Really change how I live	September	More worried about the health impact	A few times a month	A few times a month	About once	A few times a year	A few times a year	A few times a year	A few times a month	A few times a month	About once	About once	Daily	Daily	Once a week or more	Daily	Much more than usual	Much more than usual	Much more than usual	Much more than usual	No	No	No	No	Not much	Much worse	Much worse	Much worse	Much worse	Within a few months				Within a few months
2020-04-24 13:13:00	No	Female	60 and over	Alberta				Calgary	t2r	Worried a lot			No, neither	I’m not sure at this point	Eventually, I will go back to living life more or less how I did before	September	More worried about the health impact	Not at all	A few times a year	A few times a year	A few times a year	A few times a year	About once	A few times a year	A few times a month	A few times a year	A few times a year	Not at all	Not at all	Not at all	Daily	Less than usual	About the same as usual	About the same as usual	About the same as usual	No	No	No	No	A little	A little worse	Much worse	A little worse	Much worse		At least 6 months
2020-04-24 13:09:00	No	Female	18 - 29	Ontario		Toronto [postal code starts with M]			M1W	Worried a lot			No, neither	The worst is still to come	Really change how I live	September	More worried about the health impact	A few times a month	Once a week or more	A few times a year	A few times a year	A few times a month	A few times a year	A few times a month	Daily	About once	About once	A few times a year	Not at all	A few times a year	Daily	Much more than usual	About the same as usual	About the same as usual	About the same as usual	Yes	Yes	Yes	No	A lot	A little worse	Much worse	A little worse	Much worse		Right away			Within a few weeks
2020-04-24 13:10:00	No	Male	60 and over	British Columbia			Metro Vancouver/Lower Mainland		V3T	Extremely worried			No, neither	The worst is still to come	Really change how I live	Later than October	Equally worried about the health and economic impacts	Not at all	Not at all	Not at all	Not at all	Not at all	Not at all	About once	A few times a year	Not at all	Not at all	Not at all	Not at all	Not at all	Once a week or more	About the same as usual	About the same as usual	About the same as usual	About the same as usual	No	No	No	No	A lot	Neither better nor worse	A little worse	A little worse	A little worse		Within a few months	At least 6 months	At least 6 months	At least 6 months
2020-04-24 13:08:00	No	Female	18 - 29	Ontario		GTA [postal code starts with L]			L6c	Worried a lot			No, neither	The worst is behind us now	Eventually, I will go back to living life more or less how I did before	July	More worried about the health impact	Not at all	Not at all	Not at all	Not at all	Not at all	Not at all	A few times a month	A few times a month	Not at all	Not at all	About once	A few times a month	Not at all	Once a week or more	Much more than usual	Much more than usual	About the same as usual	Much more than usual	No	No	No	No	Not much	A little worse	Much worse	A little worse	Much worse	Within a few weeks		Within a few weeks
2020-04-24 13:12:00	No	Male	60 and over	British Columbia			Metro Vancouver/Lower Mainland		V5H	Somewhat worried			No, neither	The worst is still to come	Eventually, I will go back to living life more or less how I did before	July	Equally worried about the health and economic impacts	A few times a month	A few times a month	A few times a month	A few times a month	A few times a month	A few times a year	Once a week or more	Once a week or more	About once	About once	Daily	Once a week or more	Once a week or more	Daily	Much more than usual	Much more than usual	About the same as usual	About the same as usual	No	No	No	No	Not much	Neither better nor worse	A little worse	A little worse	Neither better nor worse			At least 6 months	At least 6 months
2020-04-24 13:08:00	No	Female	45 - 59	Ontario		Toronto [postal code starts with M]			M6M	Extremely worried			No, neither	The worst is still to come	Really change how I live	Later than October	Equally worried about the health and economic impacts	Not at all	Not at all	Not at all	Not at all	Not at all	Not at all	Not at all	About once	Not at all	Not at all	Not at all	Not at all	Not at all	Daily	About the same as usual	About the same as usual	About the same as usual	About the same as usual	No	No	No	No	Not at all	Neither better nor worse	A little worse	Neither better nor worse	Neither better nor worse	Probably never again		Probably never again		Probably never again
2020-04-24 13:06:00	No	Male	45 - 59	Alberta				Central	T4R	Not worried at all			No, neither	The worst is behind us now	Eventually, I will go back to living life more or less how I did before	June	Not worried about either	Not at all	Not at all	A few times a year	A few times a year	Not at all	A few times a year	A few times a year	A few times a month	A few times a year	A few times a year	Not at all	Not at all	Not at all	A few times a year	About the same as usual	About the same as usual	About the same as usual	About the same as usual	No	No	No	No	Not at all	Neither better nor worse	Neither better nor worse	Neither better nor worse	Neither better nor worse		Within a few months	Within a few months	Within a few months
2020-04-24 13:13:00	No	Female	60 and over	Quebec	Other regions of Quebec				J0R	Worried a lot			No, neither	I’m not sure at this point	Really change how I live	July	Equally worried about the health and economic impacts	Not at all	Not at all	Not at all	Not at all	About once	Not at all	About once	About once	Not at all	Not at all	Daily	Daily	Not at all	Daily	More than usual	More than usual	More than usual	More than usual	No	No	No	No	Not much	Neither better nor worse	A little worse	A little worse	A little worse			Probably never again
2020-04-24 13:21:00	No	Female	30 - 44	Ontario		Toronto [postal code starts with M]			M1E	Extremely worried			No, neither	The worst is still to come	Really change how I live	Later than October	Equally worried about the health and economic impacts	Not at all	A few times a month	Not at all	A few times a month	A few times a year	About once	A few times a year	A few times a month	About once	About once	Daily	Daily	Daily	Daily	About the same as usual	More than usual	More than usual	More than usual	No	No	No	No	Not at all	Neither better nor worse	A little better	Neither better nor worse	A little worse	At least 6 months		At least 6 months	At least 6 months
2020-04-24 13:32:00	No	Male	60 and over	Saskatchewan					s7h	Worried a lot			No, neither	I’m not sure at this point	Really change how I live	June	Equally worried about the health and economic impacts	Not at all	Not at all	Not at all	Not at all	About once	Not at all	A few times a year	A few times a year	Not at all	Not at all	Not at all	Not at all	About once	A few times a month	Much more than usual	About the same as usual	Less than usual	Much less than usual	No	No	No	No	Not at all	Much better	Neither better nor worse	Neither better nor worse	A little worse	Probably never again				Probably never again
2020-04-24 13:07:00	No	Female	18 - 29	New Brunswick					E3A	Extremely worried			No, neither	The worst is still to come	Really change how I live	Later than October	More worried about the health impact	Not at all	Not at all	Not at all	Not at all	Not at all	Not at all	A few times a year	A few times a month	Not at all	Not at all	A few times a year	A few times a month	Not at all	A few times a month	Much more than usual	Much more than usual	Much less than usual	Much less than usual	No	No	No	No	Not at all	Much better	Neither better nor worse	Much better	Neither better nor worse	Probably never again		Probably never again	Within a few months
2020-04-24 13:41:00	No	Female	60 and over	Alberta				Northwest	T8H	Somewhat worried			No, neither	I’m not sure at this point	Eventually, I will go back to living life more or less how I did before	June	Equally worried about the health and economic impacts	About once	About once	Not at all	Not at all	About once	Not at all	Not at all	Once a week or more	A few times a year	A few times a year	A few times a year	A few times a year	A few times a year	Daily	More than usual	Much less than usual	Much less than usual	Much less than usual	No	No	No	No	Not much	Much worse	Much worse	Much worse	Much worse	At least 6 months	Within a few months		Probably never again	Probably never again
2020-04-24 13:16:00	No	Female	45 - 59	Ontario		Southwestern [postal code starts with N]			N4S	Worried a lot		Yes, someone I know personally		The worst is still to come	Eventually, I will go back to living life more or less how I did before	September	More worried about the economic impact	Not at all	Not at all	Not at all	Not at all	Not at all	Not at all	Not at all	About once	Not at all	Not at all	Not at all	Not at all	Not at all	Once a week or more	About the same as usual	About the same as usual	About the same as usual	About the same as usual	No	Yes	No	No	Not at all	Neither better nor worse	A little worse	Much worse	Much worse		Probably never again
2020-04-24 14:00:00	No	Female	30 - 44	Alberta				Northwest	T8V	Extremely worried			No, neither	The worst is still to come	Really change how I live	Later than October	More worried about the health impact	Not at all	Not at all	Not at all	Not at all	Not at all	Not at all	Not at all	Not at all	Not at all	Not at all	Not at all	Not at all	Not at all	A few times a year	About the same as usual	About the same as usual	About the same as usual	About the same as usual	No	No	No	No	Not at all	Neither better nor worse	Neither better nor worse	Neither better nor worse	Neither better nor worse	Probably never again				Probably never again
2020-04-24 13:12:00	No	Male	45 - 59	Quebec	Other regions of Quebec				J2B	Not worried at all			No, neither	The worst is still to come	Really change how I live	July	Equally worried about the health and economic impacts	Not at all	Not at all	Not at all	Not at all	Not at all	Not at all	Not at all	Not at all	Not at all	Not at all	Not at all	Not at all	Not at all	Once a week or more	Much more than usual	Much less than usual	Much less than usual	Much less than usual	No	No	No	No	Not much	Neither better nor worse	Neither better nor worse	Neither better nor worse	Neither better nor worse		Probably never again	Probably never again	Probably never again
2020-04-24 13:11:00	No	Female	60 and over	Ontario		GTA [postal code starts with L]			L5J	Somewhat worried			No, neither	I’m not sure at this point	Really change how I live	July	Equally worried about the health and economic impacts	Not at all	Not at all	Not at all	Not at all	Not at all	Not at all	Not at all	A few times a year	Not at all	Not at all	A few times a year	About once	Not at all	A few times a month	Much less than usual	Much less than usual	Much less than usual	Much less than usual	No	No	No	No	Not at all	Neither better nor worse	A little worse	Neither better nor worse	A little worse			Probably never again
2020-04-24 13:19:00	No	Male	60 and over	Ontario		Eastern [postal code starts with K]			K2A	Extremely worried			No, neither	The worst is still to come	Really change how I live	Later than October	More worried about the health impact	Not at all	Not at all	About once	About once	About once	About once	About once	A few times a year	About once	About once	A few times a month	A few times a month	A few times a month	Once a week or more	More than usual	Much more than usual	About the same as usual	About the same as usual	No	No	No	No	Not much	Neither better nor worse	Much worse	Neither better nor worse	Much worse	Probably never again	Probably never again	Probably never again		Probably never again
2020-04-24 13:12:00	No	Female	30 - 44	Ontario		Southwestern [postal code starts with N]			N0B	Worried a lot			No, neither	The worst is still to come	Really change how I live	September	Equally worried about the health and economic impacts	Not at all	A few times a year	A few times a year	A few times a year	A few times a year	Not at all	A few times a year	Once a week or more	About once	About once	Daily	Daily	Once a week or more	Daily	Much more than usual	More than usual	Much more than usual	About the same as usual	Yes	No	Yes	No	A little	A little worse	A little worse	Much worse	A little worse	Probably never again		At least 6 months		At least 6 months
2020-04-24 13:25:00	No	Male	60 and over	British Columbia			Metro Vancouver/Lower Mainland		V7C	Somewhat worried			No, neither	I’m not sure at this point	Eventually, I will go back to living life more or less how I did before	Later than October	Equally worried about the health and economic impacts	Not at all	Not at all	A few times a year	About once	A few times a year	About once	Once a week or more	A few times a year	A few times a month	A few times a year	Not at all	A few times a year	About once	Daily	About the same as usual	About the same as usual	Less than usual	More than usual	No	No	No	No	A little	Neither better nor worse	A little worse	Neither better nor worse	Neither better nor worse		At least 6 months	At least 6 months	At least 6 months	At least 6 months
2020-04-24 13:13:00	No	Male	60 and over	Alberta				Edmonton	t5h	Extremely worried			No, neither	The worst is still to come	Really change how I live	Later than October	Equally worried about the health and economic impacts	About once	About once	A few times a year	A few times a year	A few times a year	About once	Once a week or more	A few times a month	About once	A few times a year	A few times a month	About once	A few times a year	Daily	Less than usual	Less than usual	Less than usual	Less than usual	No	No	Yes	No	A little	A little better	Neither better nor worse	Neither better nor worse	Neither better nor worse	At least 6 months	Probably never again		At least 6 months	Probably never again
2020-04-24 13:25:00	No	Female	60 and over	Ontario		GTA [postal code starts with L]			L8P	Somewhat worried			No, neither	The worst is still to come	Really change how I live	July	Equally worried about the health and economic impacts	Not at all	Not at all	Not at all	About once	About once	Not at all	About once	A few times a year	Not at all	Not at all	Not at all	Once a week or more	Not at all	Daily	About the same as usual	About the same as usual	Much less than usual	About the same as usual	No	No	No	No	Not at all	A little worse	A little worse	Neither better nor worse	Neither better nor worse		At least 6 months	At least 6 months		Within a few months
2020-04-24 13:54:00	No	Female	45 - 59	Ontario		Southwestern [postal code starts with N]			n1r	Worried a lot			No, neither	The worst is still to come	Really change how I live	June	Equally worried about the health and economic impacts	Not at all	Not at all	Not at all	Not at all	Not at all	Not at all	About once	A few times a month	Not at all	Not at all	Not at all	Not at all	A few times a month	Once a week or more	About the same as usual	About the same as usual	About the same as usual	About the same as usual	No	No	No	No	Not at all	Neither better nor worse	Much worse	A little worse	A little worse	Probably never again		Probably never again		Probably never again
2020-04-24 13:23:00	No	Male	30 - 44	Ontario		GTA [postal code starts with L]			L8j	Extremely worried			No, neither	I’m not sure at this point	Really change how I live	Later than October	Equally worried about the health and economic impacts	About once	A few times a year	About once	A few times a year	A few times a year	A few times a year	A few times a year	A few times a year	Not at all	Not at all	About once	A few times a month	Not at all	Daily	Much more than usual	Much more than usual	About the same as usual	Less than usual	No	No	No	No	A little	Much worse	Much worse	A little worse	A little worse			At least 6 months	At least 6 months
2020-04-24 13:17:00	No	Male	60 and over	Nova Scotia					B2W	Worried a lot			No, neither	The worst is still to come	Really change how I live	Later than October	Equally worried about the health and economic impacts	Not at all	Not at all	A few times a year	A few times a year	A few times a month	A few times a year	Not at all	Once a week or more	Not at all	Not at all	About once	A few times a month	About once	Daily	Less than usual	Less than usual	Much less than usual	Less than usual	Yes	Yes	Yes	No	A lot	Much worse	Much worse	Neither better nor worse	Much worse	Probably never again		At least 6 months		At least 6 months
2020-04-24 13:37:00	No	Female	60 and over	British Columbia			Vancouver Island		V9t	Somewhat worried			No, neither	The worst is still to come	Eventually, I will go back to living life more or less how I did before	Later than October	More worried about the economic impact	Not at all	Not at all	About once	A few times a year	A few times a year	About once	A few times a year	Once a week or more	A few times a year	About once	Not at all	A few times a year	A few times a year	Daily	About the same as usual	About the same as usual	About the same as usual	More than usual	No	No	No	No	Not at all	Neither better nor worse	A little worse	A little worse	Much worse	Within a few months		At least 6 months	Within a few months
2020-04-24 13:10:00	No	Male	30 - 44	Ontario		Toronto [postal code starts with M]			m1s	Somewhat worried			No, neither	I’m not sure at this point	Eventually, I will go back to living life more or less how I did before	July	More worried about the economic impact	A few times a month	A few times a month	Once a week or more	Once a week or more	A few times a month	Daily	Once a week or more	Once a week or more	Once a week or more	Once a week or more	Once a week or more	Once a week or more	A few times a month	Once a week or more	More than usual	More than usual	Much more than usual	Much more than usual	Yes	No	No	No	Not much	Neither better nor worse	Neither better nor worse	A little better	A little worse	Within a few weeks		Within a few weeks	Within a few months
2020-04-24 13:41:00	No	Female	30 - 44	Alberta				Northwest	T3a	A little worried			No, neither	I’m not sure at this point	Really change how I live	Later than October	Equally worried about the health and economic impacts	Not at all	About once	About once	Not at all	A few times a year	A few times a year	A few times a month	A few times a month	About once	A few times a year	About once	Not at all	Not at all	Once a week or more	About the same as usual	Much less than usual	About the same as usual	Much less than usual	No	No	No	No	Not much	Neither better nor worse	Much worse	Much worse	Much worse	Probably never again	At least 6 months
2020-04-24 13:18:00	No	Female	60 and over	Ontario		North [postal code starts with P]			P1B	Extremely worried			No, neither	The worst is still to come	Really change how I live	Later than October	Equally worried about the health and economic impacts	Not at all	Not at all	Not at all	Not at all	About once	Not at all	Not at all	A few times a month	Not at all	Not at all	Not at all	Not at all	Not at all	A few times a month	About the same as usual	About the same as usual	About the same as usual	About the same as usual	No	No	No	No	Not at all	Much better	Much better	Much better	Much better		Probably never again	Probably never again	Probably never again
2020-04-24 13:37:00	No	Male	45 - 59	British Columbia			Metro Vancouver/Lower Mainland		V4W	Somewhat worried			No, neither	The worst is still to come	Eventually, I will go back to living life more or less how I did before	Later than October	Equally worried about the health and economic impacts	Not at all	About once	About once	Not at all	About once	Not at all	About once	A few times a month	Not at all	About once	A few times a year	Not at all	Not at all	Once a week or more	About the same as usual	About the same as usual	More than usual	About the same as usual	No	No	No	No	A little	Neither better nor worse	Neither better nor worse	Neither better nor worse	Much worse		At least 6 months	Probably never again	At least 6 months
2020-04-24 13:12:00	No	Female	30 - 44	British Columbia			Northern BC		V2J	Somewhat worried			No, neither	I’m not sure at this point	Eventually, I will go back to living life more or less how I did before	August	Equally worried about the health and economic impacts	Not at all	Not at all	Not at all	Not at all	Not at all	Not at all	A few times a year	A few times a year	Not at all	Not at all	A few times a month	A few times a year	Not at all	Daily	About the same as usual	About the same as usual	About the same as usual	About the same as usual	No	No	No	No	Not at all	Neither better nor worse	Neither better nor worse	Neither better nor worse	Neither better nor worse	At least 6 months		At least 6 months
2020-04-24 13:12:00	No	Female	45 - 59	Alberta				Central	T4H	Somewhat worried			No, neither	The worst is still to come	Eventually, I will go back to living life more or less how I did before	September	More worried about the economic impact	Not at all	Not at all	About once	Not at all	Not at all	Not at all	A few times a year	A few times a month	Not at all	About once	Daily	Daily	Not at all	Daily	Much more than usual	Much more than usual	Much more than usual	Much more than usual	No	No	No	No	Not at all	A little worse	Much worse	A little worse	Much worse			Within a few months	Within a few months	Within a few months
2020-04-24 13:16:00	No	Female	60 and over	British Columbia			Vancouver Island		v9g	A little worried			No, neither	The worst is still to come	Eventually, I will go back to living life more or less how I did before	Later than October	Equally worried about the health and economic impacts	Not at all	About once	Not at all	Not at all	About once	Not at all	Not at all	A few times a year	A few times a year	A few times a year	A few times a month	Not at all	Not at all	Once a week or more	About the same as usual	About the same as usual	About the same as usual	About the same as usual	No	No	No	No	Not at all	Neither better nor worse	Neither better nor worse	Neither better nor worse	Neither better nor worse	Within a few months		Within a few months	Within a few months
2020-04-24 13:24:00	No	Female	45 - 59	British Columbia			Vancouver Island		V9B	A little worried			No, neither	The worst is behind us now	Eventually, I will go back to living life more or less how I did before	June	More worried about the economic impact	A few times a month	A few times a month	Not at all	Not at all	Not at all	Not at all	About once	A few times a month	Not at all	Not at all	Not at all	Not at all	Not at all	Once a week or more	About the same as usual	Much less than usual	Less than usual	Much less than usual	No	No	No	No	Not at all	Neither better nor worse	A little worse	Neither better nor worse	A little worse			At least 6 months		Within a few months
2020-04-24 13:18:00	No	Female	60 and over	New Brunswick					E7M	Worried a lot			No, neither	The worst is still to come	Really change how I live	Later than October	Equally worried about the health and economic impacts	About once	A few times a year	About once	A few times a year	A few times a year	About once	A few times a year	A few times a year	Not at all	Not at all	A few times a year	A few times a year	A few times a year	Daily	About the same as usual	About the same as usual	About the same as usual	About the same as usual	No	No	No	No	A little	A little worse	A little worse	A little worse	Much worse		At least 6 months		Within a few months	At least 6 months
2020-04-24 13:25:00	No	Female	30 - 44	Ontario		Eastern [postal code starts with K]			k1v	Somewhat worried			No, neither	I’m not sure at this point	Eventually, I will go back to living life more or less how I did before	Later than October	Equally worried about the health and economic impacts	Not at all	Not at all	Not at all	Not at all	Not at all	Not at all	Not at all	A few times a month	About once	About once	Not at all	Once a week or more	Not at all	Daily	About the same as usual	About the same as usual	About the same as usual	About the same as usual	No	No	No	No	Not at all	Neither better nor worse	Neither better nor worse	Neither better nor worse	Neither better nor worse		Probably never again	Probably never again	Probably never again
2020-04-24 13:31:00	No	Male	45 - 59	Manitoba					R3K	Extremely worried		Yes, someone I know personally		The worst is still to come	Really change how I live	October	Equally worried about the health and economic impacts	A few times a year	A few times a year	Not at all	About once	A few times a year	Not at all	A few times a year	Once a week or more	About once	About once	About once	Once a week or more	Not at all	Daily	Much more than usual	Much more than usual	Much less than usual	More than usual	No	No	No	No	Not at all	Neither better nor worse	Much worse	Much worse	Much worse	Within a few months				At least 6 months
2020-04-24 13:22:00	No	Male	45 - 59	Ontario		GTA [postal code starts with L]			L2M	Somewhat worried			No, neither	I’m not sure at this point	Eventually, I will go back to living life more or less how I did before	September	Equally worried about the health and economic impacts	Not at all	Not at all	Not at all	Not at all	Not at all	Not at all	Not at all	Not at all	Not at all	Not at all	Daily	A few times a month	A few times a year	Daily	About the same as usual	About the same as usual	More than usual	Much more than usual	No	No	No	No	Not at all	Neither better nor worse	A little worse	Neither better nor worse	A little worse	Probably never again	Within a few months	Within a few months
2020-04-24 16:03:00	No	Male	45 - 59	Ontario		GTA [postal code starts with L]			L4G	A little worried			No, neither	The worst is still to come	Eventually, I will go back to living life more or less how I did before	October	More worried about the health impact	Not at all	Not at all	Not at all	Not at all	About once	About once	A few times a year	A few times a year	Not at all	Not at all	About once	About once	A few times a year	Daily	About the same as usual	About the same as usual	About the same as usual	About the same as usual	No	No	No	No	Not at all	Neither better nor worse	A little worse	Neither better nor worse	Much worse		Probably never again	Probably never again
2020-04-24 13:21:00	No	Female	60 and over	Ontario		Southwestern [postal code starts with N]			N7M	Worried a lot			No, neither	The worst is still to come	Eventually, I will go back to living life more or less how I did before	Later than October	Equally worried about the health and economic impacts	Not at all	Not at all	Not at all	About once	About once	About once	Not at all	A few times a year	Not at all	Not at all	Not at all	Not at all	Not at all	Once a week or more	About the same as usual	About the same as usual	About the same as usual	Much more than usual	No	No	Yes	No	A little	Neither better nor worse	Neither better nor worse	Neither better nor worse	Much worse		Probably never again		At least 6 months	Probably never again
2020-04-24 13:21:00	No	Male	45 - 59	Ontario		Toronto [postal code starts with M]			M8V	A little worried			No, neither	I’m not sure at this point	Eventually, I will go back to living life more or less how I did before	July	More worried about the economic impact	About once	About once	A few times a year	A few times a year	About once	A few times a year	About once	A few times a month	Not at all	About once	Not at all	A few times a year	Not at all	Daily	About the same as usual	About the same as usual	About the same as usual	Much more than usual	No	No	No	No	Not much	Neither better nor worse	A little worse	Neither better nor worse	Neither better nor worse	Within a few months		Within a few months	Within a few months
2020-04-24 13:20:00	No	Male	60 and over	Ontario		Toronto [postal code starts with M]			m9n	A little worried			No, neither	The worst is still to come	Eventually, I will go back to living life more or less how I did before	September	Equally worried about the health and economic impacts	Once a week or more	Daily	About once	About once	A few times a year	About once	Not at all	Once a week or more	About once	Not at all	Once a week or more	A few times a month	A few times a year	Daily	Much more than usual	Much more than usual	Less than usual	More than usual	No	No	No	No	Not much	Neither better nor worse	A little worse	Neither better nor worse	Neither better nor worse	Within a few weeks	Right away
2020-04-24 13:41:00	No	Female	18 - 29	Ontario		GTA [postal code starts with L]			L8P	A little worried			No, neither	The worst is behind us now	Eventually, I will go back to living life more or less how I did before	July	Not worried about either	A few times a year	Not at all	About once	Not at all	About once	About once	Not at all	Once a week or more	About once	A few times a year	Not at all	Not at all	Not at all	Once a week or more	Less than usual	Less than usual	About the same as usual	About the same as usual	No	No	No	No	Not at all	Neither better nor worse	A little worse	A little worse	A little worse	Within a few weeks		Within a few months	Within a few weeks
2020-04-24 13:22:00	No	Female	60 and over	Ontario		Southwestern [postal code starts with N]			N8A	Extremely worried			No, neither	The worst is still to come	Really change how I live	August	Equally worried about the health and economic impacts	Not at all	Not at all	Not at all	Not at all	Not at all	Not at all	Not at all	A few times a month	Not at all	Not at all	Not at all	Not at all	Not at all	Once a week or more	About the same as usual	Much less than usual	Much less than usual	Much less than usual	No	No	No	No	Not at all	Neither better nor worse	Neither better nor worse	Neither better nor worse	Much worse	Probably never again	Probably never again	Probably never again		Probably never again
2020-04-24 13:28:00	No	Male	45 - 59	Ontario		GTA [postal code starts with L]			L5B	Worried a lot		Yes, someone I know personally		The worst is behind us now	Eventually, I will go back to living life more or less how I did before	July	Equally worried about the health and economic impacts	Not at all	Not at all	Not at all	A few times a year	A few times a year	About once	A few times a month	A few times a month	A few times a year	A few times a year	Once a week or more	A few times a month	A few times a month	Once a week or more	More than usual	More than usual	More than usual	More than usual	No	No	No	No	Not much	Neither better nor worse	A little worse	Neither better nor worse	A little worse				At least 6 months	At least 6 months
2020-04-24 13:38:00	No	Male	45 - 59	Alberta				Calgary	T2N	Somewhat worried			No, neither	The worst is still to come	Eventually, I will go back to living life more or less how I did before	Later than October	More worried about the economic impact	Not at all	Not at all	A few times a year	A few times a year	Not at all	About once	A few times a year	Once a week or more	About once	A few times a year	Once a week or more	A few times a year	About once	Daily	About the same as usual	About the same as usual	About the same as usual	Less than usual	Yes	Yes	Yes	No	A lot	Much worse	A little worse	Neither better nor worse	A little better		Within a few weeks			Right away
2020-04-24 13:24:00	No	Female	60 and over	Ontario		Eastern [postal code starts with K]			K2L	Worried a lot		Yes, someone I know personally		I’m not sure at this point	Eventually, I will go back to living life more or less how I did before	August	Equally worried about the health and economic impacts	Not at all	Not at all	About once	Not at all	Not at all	About once	Once a week or more	Once a week or more	Not at all	Not at all	A few times a month	A few times a year	Not at all	Daily	About the same as usual	About the same as usual	About the same as usual	About the same as usual	No	No	No	No	Not at all	Neither better nor worse	A little worse	Neither better nor worse	Much worse	At least 6 months			At least 6 months	At least 6 months
2020-04-24 13:27:00	No	Female	45 - 59	Newfoundland and Labrador					A1n	Extremely worried			No, neither	The worst is still to come	Really change how I live	Later than October	Equally worried about the health and economic impacts	A few times a month	A few times a year	A few times a year	A few times a year	A few times a year	A few times a year	A few times a year	A few times a month	A few times a year	Not at all	Daily	Daily	Daily	Daily	Much more than usual	Much more than usual	Much more than usual	Much more than usual	No	No	No	No	A lot	Much worse	Much worse	A little worse	Much worse	At least 6 months		At least 6 months	At least 6 months	At least 6 months
2020-04-24 13:19:00	No	Male	60 and over	Ontario		GTA [postal code starts with L]			L1V	Somewhat worried			No, neither	I’m not sure at this point	Really change how I live	June	Equally worried about the health and economic impacts	About once	About once	About once	A few times a year	Not at all	Not at all	A few times a year	A few times a year	Not at all	Not at all	About once	A few times a year	A few times a year	Daily	Much more than usual	About the same as usual	About the same as usual	About the same as usual	No	No	No	No	A little	A little worse	A little worse	Neither better nor worse	Much worse		Within a few months	At least 6 months
2020-04-24 13:19:00	No	Male	45 - 59	Ontario		Eastern [postal code starts with K]			k2b	Worried a lot		Yes, someone I know personally		The worst is still to come	Really change how I live	Later than October	Equally worried about the health and economic impacts	A few times a year	A few times a year	About once	About once	About once	About once	A few times a year	A few times a month	Not at all	A few times a year	A few times a month	A few times a year	About once	Daily	Much more than usual	Much more than usual	More than usual	More than usual	No	No	No	No	Not at all	Neither better nor worse	A little worse	Neither better nor worse	Much worse		At least 6 months	At least 6 months		At least 6 months
2020-04-24 13:25:00	No	Male	60 and over	Alberta				South	T0K	Somewhat worried			No, neither	I’m not sure at this point	Really change how I live	July	Equally worried about the health and economic impacts	Not at all	Not at all	Not at all	Not at all	Not at all	Not at all	Not at all	A few times a year	About once	About once	Not at all	Not at all	Not at all	Once a week or more	About the same as usual	About the same as usual	About the same as usual	About the same as usual	No	No	No	No	Not at all	Neither better nor worse	Much worse	Neither better nor worse	A little worse		Within a few months	Probably never again		Probably never again
2020-04-24 13:21:00	No	Female	30 - 44	British Columbia			Metro Vancouver/Lower Mainland		V6b	Not worried at all		Yes, someone I know personally		The worst is behind us now	Eventually, I will go back to living life more or less how I did before	July	More worried about the economic impact	A few times a year	A few times a year	A few times a year	A few times a year	A few times a year	About once	A few times a year	A few times a month	About once	About once	Not at all	Not at all	Not at all	Daily	About the same as usual	About the same as usual	About the same as usual	About the same as usual	Yes	Yes	Yes	No	Not at all	A little worse	A little worse	A little worse	Much worse	Within a few months	Within a few months			Within a few months
2020-04-24 13:24:00	No	Female	45 - 59	Saskatchewan					S4R	A little worried			No, neither	I’m not sure at this point	Eventually, I will go back to living life more or less how I did before	September	More worried about the health impact	Not at all	Not at all	Not at all	Not at all	Not at all	Not at all	About once	A few times a month	Not at all	Not at all	Not at all	Not at all	Not at all	A few times a month	About the same as usual	About the same as usual	About the same as usual	About the same as usual	No	No	No	No	Not at all	Neither better nor worse	A little worse	Neither better nor worse	Neither better nor worse			Probably never again	Probably never again
2020-04-24 13:29:00	No	Female	60 and over	Alberta				Calgary	T3H	Extremely worried			No, neither	I’m not sure at this point	Really change how I live	June	Equally worried about the health and economic impacts	A few times a year	A few times a month	A few times a month	A few times a month	Once a week or more	A few times a year	A few times a month	Once a week or more	About once	A few times a month	A few times a year	A few times a month	A few times a year	Daily	Much more than usual	Much more than usual	Much more than usual	Much more than usual	No	No	Yes	No	A lot	Much worse	Much worse	Much worse	Much worse	Within a few months	Within a few weeks	Within a few weeks
2020-04-24 13:24:00	No	Male	30 - 44	Saskatchewan					S9H	Somewhat worried			No, neither	I’m not sure at this point	Eventually, I will go back to living life more or less how I did before	Later than October	More worried about the health impact	Not at all	About once	About once	About once	A few times a year	About once	A few times a year	A few times a month	Not at all	About once	Not at all	Not at all	Not at all	Daily	About the same as usual	About the same as usual	About the same as usual	About the same as usual	No	No	No	No	Not at all	Neither better nor worse	Neither better nor worse	Neither better nor worse	Neither better nor worse				Within a few weeks	Within a few weeks
2020-04-24 13:35:00	No	Male	45 - 59	Quebec	Region around Montreal				j5c	A little worried			No, neither	The worst is still to come	Really change how I live	June	More worried about the economic impact	Not at all	Not at all	About once	A few times a year	A few times a month	A few times a year	Once a week or more	Once a week or more	A few times a year	A few times a year	Once a week or more	Once a week or more	About once	Once a week or more	Much more than usual	Much more than usual	More than usual	Much more than usual	No	No	Yes	No	A little	A little worse	Neither better nor worse	Neither better nor worse	A little worse	Probably never again		At least 6 months	At least 6 months
2020-04-24 13:26:00	No	Female	30 - 44	Manitoba					R3M	Extremely worried			No, neither	The worst is still to come	Really change how I live	July	Equally worried about the health and economic impacts	Not at all	Not at all	A few times a year	A few times a year	About once	A few times a year	A few times a year	A few times a month	A few times a year	A few times a year	Daily	Daily	Not at all	Daily	Much more than usual	Much more than usual	Much more than usual	Much more than usual	Yes	Yes	No	No	A little	A little worse	A little worse	A little worse	Much worse	Probably never again	Probably never again	At least 6 months	At least 6 months
2020-04-24 13:25:00	No	Male	30 - 44	Saskatchewan					S6V	Somewhat worried			No, neither	I’m not sure at this point	Really change how I live	September	Equally worried about the health and economic impacts	Not at all	Not at all	About once	About once	About once	About once	A few times a year	A few times a year	About once	About once	About once	About once	Not at all	Daily	About the same as usual	More than usual	Much less than usual	More than usual	No	No	No	No	Not at all	Neither better nor worse	Neither better nor worse	Neither better nor worse	Neither better nor worse	Probably never again	Probably never again	At least 6 months	At least 6 months
2020-04-24 13:26:00	No	Female	45 - 59	Alberta				Northeast	T0b	Not worried at all		Yes, someone I know personally		I’m not sure at this point	Eventually, I will go back to living life more or less how I did before	July	Not worried about either	Not at all	Not at all	Not at all	Not at all	About once	Not at all	Not at all	Once a week or more	Not at all	Not at all	Not at all	Not at all	Not at all	A few times a month	Much more than usual	Much less than usual	Much less than usual	Much less than usual	No	No	No	No	Not at all	Neither better nor worse	Neither better nor worse	Neither better nor worse	Neither better nor worse		Probably never again	Probably never again	Probably never again	Within a few months
2020-04-24 13:37:00	No	Female	30 - 44	Newfoundland and Labrador					A0J	Extremely worried			No, neither	The worst is still to come	Really change how I live	July	Equally worried about the health and economic impacts	Not at all	Not at all	Not at all	Not at all	Not at all	Not at all	Not at all	A few times a year	Not at all	Not at all	Not at all	A few times a year	Not at all	Daily	About the same as usual	About the same as usual	Much less than usual	Much less than usual	No	No	No	No	Not at all	Much better	Much worse	A little worse	Much worse	Probably never again	Probably never again			Probably never again
2020-04-24 13:32:00	No	Female	45 - 59	Manitoba					R3K	A little worried			No, neither	The worst is still to come	Really change how I live	June	Equally worried about the health and economic impacts	A few times a month	A few times a year	About once	A few times a year	A few times a year	Not at all	A few times a year	A few times a month	A few times a year	A few times a year	A few times a year	A few times a year	A few times a year	Once a week or more	About the same as usual	Much more than usual	Much more than usual	Much more than usual	No	Yes	No	No	A little	A little worse	A little worse	Neither better nor worse	Much worse	Within a few months		Within a few months		Within a few months
2020-04-24 13:32:00	No	Female	45 - 59	Alberta				Edmonton	T6L	Somewhat worried			No, neither	I’m not sure at this point	Eventually, I will go back to living life more or less how I did before	August	More worried about the economic impact	About once	About once	About once	Not at all	About once	Not at all	A few times a year	A few times a year	About once	A few times a year	About once	Not at all	Not at all	A few times a year	About the same as usual	About the same as usual	About the same as usual	About the same as usual	No	No	No	No	Not at all	Neither better nor worse	A little worse	Neither better nor worse	Much worse	At least 6 months	At least 6 months	At least 6 months	At least 6 months	At least 6 months
2020-04-24 13:47:00	No	Female	30 - 44	British Columbia			Metro Vancouver/Lower Mainland		v5r	Somewhat worried			No, neither	The worst is still to come	Really change how I live	Later than October	More worried about the economic impact	Not at all	Not at all	Not at all	Not at all	Not at all	Not at all	A few times a month	A few times a month	Not at all	About once	Not at all	Not at all	Not at all	Not at all	More than usual	More than usual	More than usual	More than usual	No	No	No	No	Not much	Neither better nor worse	Neither better nor worse	Neither better nor worse	Neither better nor worse		Probably never again		Probably never again
2020-04-24 13:30:00	No	Female	45 - 59	Saskatchewan					s4r	Somewhat worried			No, neither	I’m not sure at this point	Eventually, I will go back to living life more or less how I did before	August	More worried about the health impact	Not at all	Not at all	Not at all	Not at all	Not at all	Not at all	Not at all	Not at all	Not at all	Not at all	Not at all	Not at all	Not at all	Once a week or more	About the same as usual	About the same as usual	About the same as usual	About the same as usual	No	No	No	No	Not at all	Neither better nor worse	Neither better nor worse	Neither better nor worse	Neither better nor worse		Probably never again	Probably never again		Probably never again
2020-04-24 13:32:00	No	Female	30 - 44	Nova Scotia					b3h	Extremely worried			No, neither	The worst is still to come	Really change how I live	September	Equally worried about the health and economic impacts	Not at all	Not at all	About once	About once	About once	About once	A few times a year	A few times a month	About once	A few times a year	Not at all	Not at all	Not at all	Daily	About the same as usual	About the same as usual	About the same as usual	More than usual	Yes	Yes	Yes	No	A lot	A little worse	Neither better nor worse	Neither better nor worse	Much worse		Probably never again	At least 6 months	Probably never again
2020-04-24 13:48:00	No	Male	18 - 29	Manitoba					R3G	Somewhat worried			No, neither	I’m not sure at this point	Eventually, I will go back to living life more or less how I did before	September	More worried about the health impact	A few times a year	A few times a month	A few times a year	A few times a month	A few times a month	About once	A few times a month	A few times a month	Not at all	About once	Not at all	Not at all	Not at all	Daily	About the same as usual	About the same as usual	About the same as usual	About the same as usual	No	No	Yes	No	Not at all	Neither better nor worse	A little worse	Neither better nor worse	A little worse	At least 6 months			At least 6 months
2020-04-24 13:45:00	No	Male	45 - 59	New Brunswick					E1V	A little worried			No, neither	I’m not sure at this point	Eventually, I will go back to living life more or less how I did before	Later than October	More worried about the health impact	Not at all	Not at all	Not at all	Not at all	Not at all	Not at all	A few times a year	A few times a year	Not at all	Not at all	A few times a year	A few times a month	Not at all	Daily	About the same as usual	About the same as usual	About the same as usual	About the same as usual	No	No	No	No	Not at all	Neither better nor worse	Neither better nor worse	Neither better nor worse	Neither better nor worse		At least 6 months	At least 6 months
2020-04-24 13:43:00	No	Male	45 - 59	Alberta				South	T1H	Extremely worried			No, neither	The worst is still to come	Really change how I live	July	More worried about the health impact	Not at all	Not at all	Not at all	Not at all	Not at all	Not at all	A few times a year	A few times a year	Not at all	Not at all	Not at all	Not at all	Not at all	Daily	About the same as usual	About the same as usual	About the same as usual	About the same as usual	No	No	No	No	Not at all	Neither better nor worse	Neither better nor worse	Neither better nor worse	Neither better nor worse		Probably never again			Probably never again
2020-04-24 13:47:00	No	Male	30 - 44	Manitoba					r3t	Somewhat worried			No, neither	The worst is still to come	Eventually, I will go back to living life more or less how I did before	Later than October	More worried about the economic impact	Not at all	Not at all	Not at all	Not at all	Not at all	Not at all	Not at all	A few times a year	Not at all	Not at all	A few times a year	A few times a year	Not at all	Once a week or more	About the same as usual	About the same as usual	More than usual	About the same as usual	No	No	No	No	Not at all	Neither better nor worse	A little worse	Neither better nor worse	Neither better nor worse	Within a few months	Within a few months	At least 6 months		Within a few months
2020-04-24 14:02:00	No	Female	30 - 44	Alberta				South	T1C	Worried a lot			No, neither	The worst is still to come	Eventually, I will go back to living life more or less how I did before	September	Equally worried about the health and economic impacts	Not at all	About once	About once	Not at all	Not at all	About once	A few times a year	Once a week or more	Not at all	Not at all	Once a week or more	A few times a month	A few times a year	Daily	About the same as usual	Less than usual	Less than usual	About the same as usual	No	Yes	Yes	No	Not at all	Much better	Neither better nor worse	Neither better nor worse	A little worse	Probably never again	At least 6 months	Probably never again		Probably never again
2020-04-24 13:51:00	No	Male	45 - 59	Nova Scotia					B3A	A little worried			No, neither	The worst is still to come	Eventually, I will go back to living life more or less how I did before	September	More worried about the economic impact	About once	A few times a year	A few times a year	A few times a month	A few times a year	A few times a year	Not at all	Once a week or more	A few times a year	A few times a year	A few times a year	A few times a month	Not at all	Daily	About the same as usual	About the same as usual	About the same as usual	About the same as usual	Yes	Yes	Yes	No	A little	A little worse	A little worse	A little worse	A little worse		Within a few months	Within a few months
2020-04-24 14:11:00	No	Female	18 - 29	British Columbia			Vancouver Island		V9C	Somewhat worried			No, neither	The worst is still to come	Really change how I live	July	Equally worried about the health and economic impacts	Not at all	Not at all	About once	Not at all	A few times a year	Not at all	A few times a year	A few times a year	A few times a year	About once	About once	Not at all	Not at all	Daily	About the same as usual	About the same as usual	About the same as usual	More than usual	No	No	No	No	Not at all	Neither better nor worse	A little worse	A little worse	Much worse		Within a few months
2020-04-24 14:04:00	No	Female	30 - 44	British Columbia			Metro Vancouver/Lower Mainland		V2Y	Somewhat worried			No, neither	I’m not sure at this point	Really change how I live	June	More worried about the economic impact	A few times a year	A few times a year	About once	About once	About once	About once	A few times a year	Once a week or more	Not at all	Not at all	Once a week or more	A few times a month	A few times a month	Daily	About the same as usual	More than usual	About the same as usual	About the same as usual	No	No	No	No	Not at all	A little worse	Neither better nor worse	A little worse	A little worse	Within a few months			Within a few months	Within a few months
2020-04-24 14:12:00	No	Female	45 - 59	Alberta				Central	T7A	A little worried			No, neither	The worst is still to come	Eventually, I will go back to living life more or less how I did before	August	Not worried about either	Not at all	Not at all	Not at all	Not at all	Not at all	Not at all	Not at all	A few times a year	Not at all	Not at all	About once	Not at all	Not at all	Not at all	About the same as usual	About the same as usual	About the same as usual	About the same as usual	No	No	No	No	Not at all	Much worse	A little worse	Much worse	Much worse	At least 6 months	At least 6 months	At least 6 months		At least 6 months
2020-04-24 14:16:00	No	Female	45 - 59	Alberta				Edmonton	T5R	Somewhat worried			No, neither	I’m not sure at this point	Eventually, I will go back to living life more or less how I did before	September	More worried about the health impact	Not at all	A few times a year	About once	About once	About once	About once	About once	A few times a month	Not at all	Not at all	A few times a month	About once	A few times a month	Once a week or more	About the same as usual	About the same as usual	About the same as usual	About the same as usual	No	No	Yes	No	A little	Neither better nor worse	Neither better nor worse	Neither better nor worse	Neither better nor worse		At least 6 months	At least 6 months		At least 6 months
2020-04-24 14:09:00	No	Female	30 - 44	Nova Scotia					B4n	Not worried at all			No, neither	The worst is behind us now	Eventually, I will go back to living life more or less how I did before	June	More worried about the health impact	About once	Not at all	Not at all	Not at all	Not at all	A few times a year	Not at all	A few times a month	Not at all	Not at all	Daily	Not at all	Not at all	A few times a month	More than usual	About the same as usual	Much less than usual	Much less than usual	No	No	No	No	Not at all	Much better	Much better	Much better	A little worse	At least 6 months	Probably never again
2020-04-24 14:13:00	No	Female	45 - 59	Nova Scotia					B5A	Somewhat worried			No, neither	I’m not sure at this point	Really change how I live	September	Equally worried about the health and economic impacts	Not at all	Not at all	Not at all	Not at all	About once	Not at all	A few times a year	A few times a month	Not at all	Not at all	Not at all	Not at all	Not at all	Daily	About the same as usual	About the same as usual	About the same as usual	About the same as usual	No	No	No	No	Not at all	Neither better nor worse	A little worse	A little worse	A little worse			At least 6 months		At least 6 months
2020-04-24 14:45:00	No	Male	45 - 59	New Brunswick					E7A	A little worried			No, neither	The worst is behind us now	Eventually, I will go back to living life more or less how I did before	Later than October	More worried about the health impact	Not at all	Not at all	Not at all	Not at all	Not at all	A few times a year	Not at all	A few times a month	Not at all	Not at all	Not at all	About once	Not at all	Daily	More than usual	Less than usual	Much less than usual	More than usual	No	No	No	No	Not at all	Neither better nor worse	A little worse	Neither better nor worse	Neither better nor worse		At least 6 months	At least 6 months	Probably never again
2020-04-24 15:08:00	No	Male	30 - 44	New Brunswick					E2K	A little worried			No, neither	I’m not sure at this point	Eventually, I will go back to living life more or less how I did before	Later than October	More worried about the health impact	Not at all	Not at all	Not at all	Not at all	Not at all	Not at all	A few times a year	A few times a month	Not at all	Not at all	Not at all	Not at all	Not at all	Daily	Much more than usual	About the same as usual	More than usual	About the same as usual	No	No	No	No	Not at all	Much better	A little worse	Much worse	Much worse	Probably never again	At least 6 months		At least 6 months	At least 6 months
2020-04-24 14:46:00	No	Male	45 - 59	New Brunswick					E3C	Somewhat worried		Yes, someone I know personally		I’m not sure at this point	Eventually, I will go back to living life more or less how I did before	September	More worried about the economic impact	Not at all	A few times a year	A few times a year	A few times a year	A few times a year	A few times a year	A few times a year	A few times a month	About once	About once	Not at all	A few times a year	Not at all	Daily	Much more than usual	About the same as usual	About the same as usual	More than usual	No	No	No	No	Not at all	A little worse	Much worse	Neither better nor worse	Much worse		At least 6 months	At least 6 months
2020-04-24 14:35:00	No	Male	45 - 59	New Brunswick					e2e	A little worried			No, neither	The worst is behind us now	Eventually, I will go back to living life more or less how I did before	June	Equally worried about the health and economic impacts	Not at all	A few times a year	About once	About once	Not at all	About once	A few times a year	Once a week or more	About once	Daily	About once	A few times a year	Not at all	Daily	About the same as usual	About the same as usual	About the same as usual	About the same as usual	No	No	No	No	Not at all	Neither better nor worse	A little worse	A little worse	Much worse		Within a few weeks		Within a few weeks	Within a few weeks
2020-04-24 14:48:00	No	Male	45 - 59	Manitoba					r3b	Worried a lot			No, neither	I’m not sure at this point	Eventually, I will go back to living life more or less how I did before	July	Equally worried about the health and economic impacts	Not at all	Not at all	About once	Not at all	Not at all	Not at all	Not at all	A few times a year	About once	About once	A few times a year	A few times a month	A few times a year	Once a week or more	About the same as usual	About the same as usual	About the same as usual	About the same as usual	Yes	No	No	No	A lot	A little worse	Much worse	A little worse	A little worse			Within a few months	At least 6 months	At least 6 months
2020-04-24 15:18:00	No	Male	18 - 29	British Columbia			Metro Vancouver/Lower Mainland		V3L	A little worried			No, neither	I’m not sure at this point	Eventually, I will go back to living life more or less how I did before	August	Equally worried about the health and economic impacts	Not at all	About once	Not at all	Not at all	About once	Not at all	A few times a year	Once a week or more	About once	Not at all	Not at all	A few times a year	Not at all	A few times a month	About the same as usual	About the same as usual	About the same as usual	About the same as usual	No	Yes	Yes	No	Not much	Neither better nor worse	A little worse	Neither better nor worse	Neither better nor worse	Probably never again			At least 6 months
2020-04-24 14:54:00	No	Male	30 - 44	Quebec	National Capital Region (Quebec)				G1L	Extremely worried	Yes, me			The worst is behind us now	Really change how I live	October	More worried about the economic impact	Once a week or more	Once a week or more	Once a week or more	Once a week or more	Daily	A few times a month	Once a week or more	Once a week or more	A few times a month	Daily	Once a week or more	Once a week or more	Once a week or more	A few times a month	More than usual	About the same as usual	About the same as usual	Much more than usual	Yes	Yes	Yes	Yes	A lot	Much worse	A little worse	A little worse	A little worse				Within a few weeks	Within a few weeks
2020-04-24 15:00:00	No	Male	45 - 59	British Columbia			Metro Vancouver/Lower Mainland		V3T	Extremely worried			No, neither	The worst is still to come	Really change how I live	September	More worried about the economic impact	A few times a year	Once a week or more	A few times a year	A few times a year	A few times a year	A few times a year	Once a week or more	Once a week or more	A few times a year	A few times a year	A few times a month	A few times a year	A few times a year	Daily	Much more than usual	Much more than usual	Much more than usual	Much more than usual	No	No	No	No	A little	Much worse	Much worse	Much worse	Much worse			Within a few months
2020-04-24 14:59:00	No	Male	45 - 59	Nova Scotia					B6L	Worried a lot			No, neither	I’m not sure at this point	Really change how I live	July	More worried about the economic impact	A few times a year	A few times a year	A few times a year	A few times a year	A few times a year	A few times a year	A few times a year	A few times a year	A few times a year	A few times a year	A few times a year	A few times a year	A few times a year	A few times a year	More than usual	More than usual	More than usual	More than usual	No	No	No	No	Not at all	Much better	Much better	Much better	Much better		At least 6 months	At least 6 months		At least 6 months
2020-04-24 16:36:00	No	Male	60 and over	Alberta				Edmonton	T6R	Extremely worried			No, neither	I’m not sure at this point	Really change how I live	August	More worried about the health impact	A few times a year	A few times a year	A few times a year	A few times a year	A few times a year	About once	A few times a year	A few times a month	About once	About once	A few times a month	A few times a month	A few times a month	Once a week or more	About the same as usual	About the same as usual	About the same as usual	About the same as usual	No	No	No	No	Not at all	Much worse	Much worse	Much worse	Much worse	At least 6 months			Within a few months	At least 6 months
2020-04-24 15:24:00	No	Male	30 - 44	New Brunswick					E1a	Somewhat worried			No, neither	I’m not sure at this point	Really change how I live	June	Equally worried about the health and economic impacts	Not at all	About once	Not at all	Not at all	Not at all	Not at all	About once	About once	Not at all	Not at all	Once a week or more	About once	Not at all	Daily	About the same as usual	About the same as usual	Much more than usual	About the same as usual	No	No	No	No	Not at all	Neither better nor worse	A little worse	Neither better nor worse	Neither better nor worse				At least 6 months	At least 6 months
2020-04-24 15:43:00	No	Male	30 - 44	Nova Scotia					B3p	A little worried			No, neither	I’m not sure at this point	Eventually, I will go back to living life more or less how I did before	September	Equally worried about the health and economic impacts	About once	A few times a year	About once	About once	A few times a year	About once	A few times a year	A few times a month	A few times a year	Not at all	A few times a month	Once a week or more	Not at all	Daily	More than usual	More than usual	More than usual	More than usual	No	No	No	No	Not at all	Much better	Neither better nor worse	Neither better nor worse	Much worse	Probably never again		At least 6 months	Probably never again
2020-04-24 18:59:00	No	Male	18 - 29	British Columbia			Metro Vancouver/Lower Mainland		V5S	Not worried at all			No, neither	The worst is behind us now	Eventually, I will go back to living life more or less how I did before	October	Equally worried about the health and economic impacts	Not at all	A few times a month	Not at all	Not at all	Not at all	Not at all	Not at all	A few times a month	About once	About once	About once	Not at all	Not at all	Once a week or more	More than usual	Much less than usual	Much less than usual	Much less than usual	No	No	No	No	Not at all	Much better	Much worse	Neither better nor worse	Much better	At least 6 months		Probably never again	Probably never again	At least 6 months
2020-04-24 15:47:00	No	Male	30 - 44	British Columbia			Metro Vancouver/Lower Mainland		v5r	A little worried			No, neither	The worst is still to come	Eventually, I will go back to living life more or less how I did before	July	More worried about the health impact	Once a week or more	A few times a month	A few times a month	A few times a month	Once a week or more	A few times a month	A few times a month	A few times a year	Once a week or more	Daily	Daily	Daily	Daily	Once a week or more	Much more than usual	Much more than usual	About the same as usual	Much more than usual	Yes	Yes	Yes	Yes	A little	Neither better nor worse	A little worse	Much worse	A little worse	Within a few weeks		Within a few weeks
2020-04-24 15:45:00	No	Female	30 - 44	British Columbia			Vancouver Island		V9B	Somewhat worried			No, neither	I’m not sure at this point	Really change how I live	Later than October	Equally worried about the health and economic impacts	About once	A few times a year	About once	About once	About once	About once	A few times a year	A few times a month	About once	About once	Once a week or more	A few times a month	Not at all	Once a week or more	More than usual	More than usual	More than usual	More than usual	No	Yes	Yes	No	Not at all	A little worse	A little worse	A little worse	A little worse		At least 6 months	At least 6 months		At least 6 months
2020-04-24 16:14:00	No	Male	30 - 44	Alberta				Calgary	T2X	Somewhat worried			No, neither	The worst is still to come	Really change how I live	August	More worried about the economic impact	A few times a year	A few times a year	A few times a year	A few times a year	A few times a year	A few times a year	A few times a year	A few times a year	A few times a year	A few times a year	A few times a year	A few times a year	A few times a year	A few times a year	More than usual	More than usual	More than usual	More than usual	No	No	No	No	A little	Neither better nor worse	Neither better nor worse	Neither better nor worse	Neither better nor worse		At least 6 months			At least 6 months
2020-04-24 15:57:00	No	Female	30 - 44	New Brunswick					E2M	A little worried			No, neither	I’m not sure at this point	Eventually, I will go back to living life more or less how I did before	September	More worried about the economic impact	Not at all	About once	Not at all	Not at all	A few times a year	Not at all	About once	A few times a year	Not at all	Not at all	Not at all	Not at all	Not at all	Daily	About the same as usual	About the same as usual	About the same as usual	About the same as usual	No	No	No	No	Not much	Neither better nor worse	Neither better nor worse	Neither better nor worse	Neither better nor worse	Within a few months	Within a few weeks	Within a few months	At least 6 months
2020-04-24 15:55:00	No	Male	18 - 29	Newfoundland and Labrador					A1N	Not worried at all			No, neither	The worst is behind us now	Eventually, I will go back to living life more or less how I did before	June	Equally worried about the health and economic impacts	About once	A few times a year	A few times a year	A few times a year	A few times a year	A few times a year	About once	A few times a year	About once	About once	A few times a month	A few times a month	A few times a year	Once a week or more	About the same as usual	About the same as usual	About the same as usual	About the same as usual	No	No	No	No	Not at all	Neither better nor worse	Neither better nor worse	Neither better nor worse	Neither better nor worse	Right away			Right away
2020-04-24 15:54:00	No	Male	45 - 59	Saskatchewan					S4S	Extremely worried			No, neither	I’m not sure at this point	Really change how I live	Later than October	More worried about the health impact	Not at all	Not at all	About once	About once	About once	Not at all	About once	A few times a month	Not at all	Not at all	Once a week or more	Once a week or more	About once	Daily	More than usual	About the same as usual	About the same as usual	About the same as usual	No	No	No	No	Not at all	A little worse	Much worse	Neither better nor worse	Much worse	Probably never again		At least 6 months	At least 6 months	Probably never again
2020-04-24 15:56:00	No	Male	45 - 59	Saskatchewan					S7M	Worried a lot			No, neither	The worst is still to come	Really change how I live	Later than October	More worried about the economic impact	Not at all	About once	About once	About once	Not at all	Not at all	A few times a year	A few times a year	Not at all	Not at all	A few times a month	Once a week or more	Not at all	Daily	Less than usual	About the same as usual	About the same as usual	More than usual	No	No	No	No	Not at all	Neither better nor worse	A little worse	Neither better nor worse	Neither better nor worse				Within a few months
2020-04-24 15:51:00	No	Female	30 - 44	British Columbia			Vancouver Island		V8Z	Extremely worried			No, neither	I’m not sure at this point	Really change how I live	June	More worried about the health impact	About once	About once	About once	About once	About once	About once	About once	About once	Not at all	Not at all	Not at all	About once	About once	About once	Less than usual	Less than usual	Less than usual	Less than usual	Yes	Yes	Yes	No	A little	A little worse	A little worse	A little worse	A little worse				Within a few weeks
2020-04-24 15:55:00	No	Female	18 - 29	British Columbia			Metro Vancouver/Lower Mainland		v4k	Worried a lot			No, neither	The worst is still to come	Really change how I live	October	Equally worried about the health and economic impacts	Not at all	A few times a year	Not at all	A few times a year	A few times a year	Not at all	Not at all	Once a week or more	A few times a year	A few times a year	Not at all	A few times a year	Not at all	Daily	About the same as usual	About the same as usual	About the same as usual	About the same as usual	No	No	No	No	A little	A little worse	A little worse	Neither better nor worse	Much worse	Probably never again	Within a few months	At least 6 months		At least 6 months
2020-04-24 17:45:00	No	Female	18 - 29	British Columbia			Metro Vancouver/Lower Mainland		v3c	A little worried			No, neither	The worst is still to come	Eventually, I will go back to living life more or less how I did before	August	More worried about the economic impact	Not at all	Not at all	Not at all	Not at all	About once	Not at all	A few times a year	A few times a month	Not at all	Not at all	Not at all	Not at all	Not at all	Once a week or more	About the same as usual	About the same as usual	About the same as usual	About the same as usual	No	No	No	No	Not at all	Neither better nor worse	A little worse	Much worse	Neither better nor worse			At least 6 months	At least 6 months	At least 6 months
2020-04-24 16:00:00	No	Female	45 - 59	Manitoba					R3P	Worried a lot			No, neither	I’m not sure at this point	Really change how I live	July	Equally worried about the health and economic impacts	Not at all	A few times a year	A few times a year	About once	About once	A few times a year	A few times a year	A few times a month	A few times a year	About once	A few times a year	A few times a year	Not at all	Daily	More than usual	About the same as usual	About the same as usual	More than usual	No	No	No	No	Not at all	Neither better nor worse	A little worse	Neither better nor worse	A little worse			At least 6 months
2020-04-24 16:45:00	No	Female	18 - 29	British Columbia			Vancouver Island		V9M	Worried a lot			No, neither	The worst is still to come	Eventually, I will go back to living life more or less how I did before	Later than October	More worried about the health impact	Not at all	About once	Not at all	About once	About once	Not at all	A few times a year	A few times a month	About once	Not at all	Not at all	Not at all	Not at all	Daily	About the same as usual	About the same as usual	About the same as usual	About the same as usual	No	No	No	No	Not at all	Neither better nor worse	Neither better nor worse	A little worse	A little better	At least 6 months	At least 6 months		At least 6 months	At least 6 months
2020-04-24 16:17:00	No	Female	45 - 59	Alberta				Edmonton	T9E	Worried a lot		Yes, someone I know personally		I’m not sure at this point	Really change how I live	September	Equally worried about the health and economic impacts	About once	Not at all	Not at all	Not at all	About once	Not at all	A few times a year	A few times a year	Not at all	Not at all	Not at all	A few times a month	Not at all	Daily	Much less than usual	Much less than usual	Much less than usual	Much less than usual	No	No	No	No	Not at all	Neither better nor worse	Much worse	Much worse	Neither better nor worse	At least 6 months	At least 6 months	At least 6 months	Probably never again
2020-04-24 16:20:00	No	Male	30 - 44	Nova Scotia					B4a	Somewhat worried			No, neither	The worst is still to come	Eventually, I will go back to living life more or less how I did before	Later than October	Equally worried about the health and economic impacts	Not at all	Not at all	Not at all	Not at all	Not at all	Not at all	Not at all	A few times a month	Not at all	Not at all	Not at all	Not at all	Not at all	Once a week or more	Much more than usual	Much less than usual	Much less than usual	Much less than usual	No	No	No	No	Not at all	Much better	A little worse	Much better	A little worse	Probably never again			Probably never again	Probably never again
2020-04-24 16:23:00	No	Female	30 - 44	Alberta				Calgary	t2b	A little worried			No, neither	The worst is still to come	Eventually, I will go back to living life more or less how I did before	July	More worried about the economic impact	Not at all	About once	A few times a year	About once	About once	Not at all	A few times a year	A few times a month	About once	A few times a year	Daily	A few times a year	Not at all	Daily	Much more than usual	About the same as usual	About the same as usual	About the same as usual	No	No	Yes	No	Not much	A little worse	Much worse	Much worse	Much worse	At least 6 months
2020-04-24 16:11:00	No	Female	30 - 44	New Brunswick					E2E	Somewhat worried			No, neither	The worst is still to come	Eventually, I will go back to living life more or less how I did before	July	Equally worried about the health and economic impacts	About once	Not at all	About once	About once	About once	About once	About once	About once	A few times a year	Not at all	Not at all	About once	Not at all	A few times a month	Much less than usual	Much less than usual	Less than usual	Less than usual	Yes	No	No	No	A little	Neither better nor worse	Neither better nor worse	A little worse	Neither better nor worse	Within a few months				Within a few months
2020-04-24 16:14:00	No	Female	18 - 29	British Columbia			Metro Vancouver/Lower Mainland		V2Y	Not worried at all			No, neither	I’m not sure at this point	Eventually, I will go back to living life more or less how I did before	September	Not worried about either	Not at all	Not at all	Not at all	Not at all	About once	Not at all	A few times a year	A few times a month	A few times a month	A few times a year	A few times a month	Once a week or more	Not at all	Daily	Much more than usual	About the same as usual	About the same as usual	About the same as usual	No	No	No	No	Not at all	Neither better nor worse	A little worse	Neither better nor worse	A little worse		Within a few months	At least 6 months	Within a few months
2020-04-24 16:21:00	No	Female	45 - 59	Manitoba					R0E	Worried a lot			No, neither	The worst is behind us now	Really change how I live	Later than October	Equally worried about the health and economic impacts	Not at all	Not at all	Not at all	Not at all	Not at all	Not at all	About once	A few times a year	Not at all	Not at all	About once	A few times a year	About once	A few times a month	About the same as usual	About the same as usual	About the same as usual	About the same as usual	No	No	No	No	Not much	Neither better nor worse	Much worse	A little worse	A little worse		Probably never again	At least 6 months		Probably never again
2020-04-24 16:36:00	No	Female	30 - 44	British Columbia			Metro Vancouver/Lower Mainland		V8v	Somewhat worried			No, neither	The worst is still to come	Eventually, I will go back to living life more or less how I did before	September	Equally worried about the health and economic impacts	About once	Not at all	Not at all	Not at all	Not at all	Not at all	Not at all	About once	Not at all	About once	Not at all	Once a week or more	Not at all	Once a week or more	About the same as usual	About the same as usual	About the same as usual	About the same as usual	No	No	No	No	Not much	Neither better nor worse	Neither better nor worse	Neither better nor worse	Neither better nor worse	Probably never again	Probably never again
2020-04-24 16:20:00	No	Male	18 - 29	British Columbia			Metro Vancouver/Lower Mainland		V7A	Extremely worried			No, neither	I’m not sure at this point	Really change how I live	September	More worried about the health impact	A few times a year	About once	About once	About once	Not at all	About once	A few times a year	Once a week or more	About once	About once	About once	A few times a year	Not at all	Daily	More than usual	Much more than usual	More than usual	More than usual	No	No	No	No	A little	A little worse	Much worse	A little worse	A little worse	At least 6 months	At least 6 months		At least 6 months	At least 6 months
2020-04-24 16:21:00	No	Female	45 - 59	Alberta				South	T1A	A little worried			No, neither	I’m not sure at this point	Really change how I live	Later than October	Equally worried about the health and economic impacts	Not at all	Not at all	About once	About once	About once	Not at all	A few times a month	Once a week or more	Not at all	A few times a year	Not at all	A few times a month	Not at all	Daily	Much more than usual	More than usual	About the same as usual	Much more than usual	No	No	No	No	Not at all	Neither better nor worse	Neither better nor worse	A little worse	Much worse				At least 6 months	At least 6 months
2020-04-24 16:50:00	No	Female	30 - 44	British Columbia			Metro Vancouver/Lower Mainland		V5C	Somewhat worried			No, neither	I’m not sure at this point	Really change how I live	August	More worried about the economic impact	A few times a year	About once	About once	About once	A few times a year	A few times a year	About once	A few times a year	A few times a year	A few times a year	A few times a year	A few times a year	About once	A few times a month	More than usual	More than usual	More than usual	More than usual	No	No	No	No	A little	Neither better nor worse	A little worse	A little worse	A little worse		Within a few months	Within a few months		Within a few months
2020-04-24 16:48:00	No	Female	45 - 59	Alberta				Edmonton	T8N	Somewhat worried			No, neither	The worst is still to come	Really change how I live	October	Equally worried about the health and economic impacts	Not at all	Not at all	About once	About once	About once	About once	A few times a year	A few times a month	About once	About once	A few times a year	Not at all	A few times a year	Daily	About the same as usual	About the same as usual	Less than usual	Much less than usual	No	No	No	No	Not at all	Neither better nor worse	Much worse	Neither better nor worse	Neither better nor worse		Within a few weeks	Within a few months	At least 6 months
2020-04-24 16:40:00	No	Female	45 - 59	Nova Scotia					b6l	A little worried			No, neither	I’m not sure at this point	Eventually, I will go back to living life more or less how I did before	August	Equally worried about the health and economic impacts	Not at all	Not at all	Not at all	Not at all	Not at all	Not at all	Not at all	A few times a year	Not at all	Not at all	About once	Once a week or more	Not at all	Once a week or more	About the same as usual	About the same as usual	About the same as usual	About the same as usual	No	No	No	No	Not at all	Neither better nor worse	Neither better nor worse	Neither better nor worse	Neither better nor worse		At least 6 months	At least 6 months		Probably never again
2020-04-24 16:31:00	No	Male	30 - 44	Manitoba					R2x	Worried a lot			No, neither	The worst is still to come	Eventually, I will go back to living life more or less how I did before	September	Equally worried about the health and economic impacts	A few times a year	A few times a month	A few times a month	A few times a month	A few times a month	A few times a year	About once	Once a week or more	A few times a year	A few times a year	About once	About once	About once	Daily	About the same as usual	About the same as usual	About the same as usual	Less than usual	Yes	Yes	Yes	No	A lot	Much worse	A little worse	A little worse	A little worse			Within a few months
2020-04-24 16:37:00	No	Female	45 - 59	British Columbia			Metro Vancouver/Lower Mainland		V2P	A little worried			No, neither	I’m not sure at this point	Eventually, I will go back to living life more or less how I did before	September	Equally worried about the health and economic impacts	About once	A few times a year	A few times a year	A few times a year	A few times a year	A few times a year	About once	Once a week or more	Not at all	Not at all	A few times a year	Not at all	A few times a year	Daily	Much more than usual	About the same as usual	Less than usual	Less than usual	Yes	No	Yes	No	Not much	Neither better nor worse	Much worse	A little worse	Neither better nor worse		Within a few months		At least 6 months	At least 6 months
2020-04-24 16:42:00	No	Female	45 - 59	Alberta				Edmonton	T5R	Extremely worried			No, neither	The worst is behind us now	Eventually, I will go back to living life more or less how I did before	Later than October	More worried about the economic impact	A few times a year	A few times a year	About once	About once	About once	About once	A few times a month	A few times a month	A few times a year	About once	A few times a year	A few times a year	A few times a year	Daily	Less than usual	Much more than usual	Much more than usual	Much more than usual	No	No	No	No	Not at all	Much better	A little worse	Much worse	Much worse			At least 6 months	At least 6 months	At least 6 months
2020-04-24 16:55:00	No	Female	30 - 44	British Columbia			Metro Vancouver/Lower Mainland		V5Y	A little worried		Yes, someone I know personally		The worst is behind us now	Eventually, I will go back to living life more or less how I did before	Later than October	Equally worried about the health and economic impacts	Once a week or more	Once a week or more	Once a week or more	A few times a month	A few times a month	Once a week or more	Once a week or more	A few times a month	Once a week or more	Once a week or more	A few times a month	A few times a month	Once a week or more	A few times a month	Much more than usual	More than usual	More than usual	Much more than usual	Yes	No	Yes	No	A lot	Neither better nor worse	A little worse	Neither better nor worse	A little worse	Within a few months		Within a few weeks	Within a few weeks	Within a few months
2020-04-24 16:46:00	No	Male	30 - 44	Alberta				Calgary	T2K	A little worried			No, neither	I’m not sure at this point	Eventually, I will go back to living life more or less how I did before	September	More worried about the health impact	Not at all	About once	About once	About once	About once	About once	A few times a year	Once a week or more	Not at all	About once	About once	Once a week or more	Not at all	Daily	More than usual	More than usual	About the same as usual	About the same as usual	No	No	No	No	Not much	A little worse	A little worse	A little worse	A little worse		Within a few months		Within a few months
2020-04-24 16:48:00	No	Female	45 - 59	British Columbia			Vancouver Island		V9C	Extremely worried			No, neither	I’m not sure at this point	Eventually, I will go back to living life more or less how I did before	September	More worried about the economic impact	About once	About once	A few times a year	A few times a year	A few times a year	A few times a year	A few times a year	A few times a month	A few times a year	About once	A few times a month	About once	Not at all	Once a week or more	More than usual	Much more than usual	Much more than usual	Much more than usual	No	Yes	No	Yes	A little	A little worse	A little worse	A little worse	Much worse	Right away		At least 6 months	At least 6 months	Within a few weeks
2020-04-24 16:57:00	No	Male	45 - 59	British Columbia			Vancouver Island		V9T	Somewhat worried			No, neither	The worst is behind us now	Eventually, I will go back to living life more or less how I did before	August	Equally worried about the health and economic impacts	Not at all	Not at all	Not at all	Not at all	About once	Not at all	Not at all	A few times a month	Not at all	Not at all	Not at all	Not at all	Not at all	Daily	Much less than usual	About the same as usual	About the same as usual	About the same as usual	No	No	No	No	Not at all	Neither better nor worse	A little worse	Neither better nor worse	A little worse			Probably never again		Probably never again
2020-04-24 17:10:00	No	Male	30 - 44	British Columbia			Vancouver Island		V9B	A little worried			No, neither	The worst is behind us now	Eventually, I will go back to living life more or less how I did before	Later than October	More worried about the economic impact	A few times a month	Once a week or more	Once a week or more	Once a week or more	Once a week or more	Once a week or more	Once a week or more	Once a week or more	Once a week or more	Once a week or more	Once a week or more	A few times a month	Once a week or more	Once a week or more	Much more than usual	Much more than usual	About the same as usual	About the same as usual	No	No	No	No	A little	A little better	A little better	A little worse	A little better	Right away	Within a few months	Within a few weeks	Within a few weeks	Within a few weeks
2020-04-24 16:54:00	No	Female	30 - 44	Alberta				Edmonton	T6R	Not worried at all			No, neither	The worst is still to come	Eventually, I will go back to living life more or less how I did before	August	Equally worried about the health and economic impacts	About once	About once	A few times a year	A few times a year	A few times a year	A few times a year	A few times a year	A few times a month	A few times a year	About once	Not at all	Not at all	Not at all	Daily	Much more than usual	About the same as usual	About the same as usual	About the same as usual	Yes	Yes	Yes	No	A little	Neither better nor worse	A little better	Neither better nor worse	Neither better nor worse	Probably never again		At least 6 months	Within a few months	Within a few months
2020-04-24 16:51:00	No	Male	45 - 59	British Columbia			Metro Vancouver/Lower Mainland		v6v	Extremely worried			No, neither	I’m not sure at this point	Really change how I live	June	More worried about the health impact	Not at all	Not at all	Not at all	Not at all	Not at all	Not at all	Not at all	Not at all	About once	Not at all	About once	About once	Not at all	Not at all	Much more than usual	More than usual	Much more than usual	More than usual	Yes	Yes	Yes	No	A little	A little worse	A little worse	A little worse	A little worse		At least 6 months	At least 6 months	At least 6 months
2020-04-24 17:18:00	No	Male	45 - 59	Alberta				Edmonton	T5E	Extremely worried			No, neither	The worst is still to come	Really change how I live	September	More worried about the health impact	Not at all	A few times a year	Not at all	Not at all	About once	Not at all	Not at all	About once	About once	Not at all	Not at all	A few times a year	About once	About once	More than usual	Much more than usual	Less than usual	More than usual	No	No	No	No	Not much	Much worse	Much worse	Much worse	Much worse		At least 6 months
2020-04-24 16:59:00	No	Male	45 - 59	British Columbia			Metro Vancouver/Lower Mainland		V6E	Worried a lot		Yes, someone I know personally		The worst is still to come	Eventually, I will go back to living life more or less how I did before	July	Equally worried about the health and economic impacts	Not at all	A few times a year	A few times a year	Not at all	A few times a year	About once	Not at all	Once a week or more	About once	A few times a year	A few times a year	A few times a month	A few times a year	Once a week or more	Much more than usual	More than usual	More than usual	More than usual	No	No	No	No	Not at all	Neither better nor worse	Neither better nor worse	Neither better nor worse	Neither better nor worse		Within a few months	At least 6 months	At least 6 months	At least 6 months
2020-04-24 17:02:00	No	Male	30 - 44	British Columbia			Metro Vancouver/Lower Mainland		V4M	Worried a lot			No, neither	I’m not sure at this point	Really change how I live	September	More worried about the economic impact	Not at all	A few times a month	Not at all	Not at all	Not at all	Not at all	A few times a month	Once a week or more	A few times a year	A few times a year	Daily	A few times a month	Once a week or more	Daily	More than usual	More than usual	More than usual	More than usual	No	No	No	No	A little	Neither better nor worse	Neither better nor worse	Neither better nor worse	Neither better nor worse	Right away		Right away	Right away	Right away
2020-04-24 17:14:00	No	Male	30 - 44	British Columbia			Metro Vancouver/Lower Mainland		V5S	Somewhat worried			No, neither	The worst is still to come	Really change how I live	Later than October	Equally worried about the health and economic impacts	Not at all	Not at all	A few times a year	A few times a year	Not at all	Not at all	A few times a year	Once a week or more	A few times a year	A few times a year	Not at all	Not at all	Not at all	Daily	Less than usual	Less than usual	Much less than usual	Much less than usual	No	No	No	No	Not at all	Neither better nor worse	Neither better nor worse	A little worse	Much worse	Probably never again
2020-04-24 17:25:00	No	Male	30 - 44	British Columbia			Metro Vancouver/Lower Mainland		V7C	Worried a lot			No, neither	The worst is still to come	Really change how I live	Later than October	Equally worried about the health and economic impacts	Not at all	Not at all	Not at all	Not at all	Not at all	Not at all	Not at all	About once	Not at all	Not at all	Once a week or more	A few times a month	About once	Once a week or more	Much more than usual	Much more than usual	Much more than usual	Much more than usual	No	No	No	No	Not at all	Neither better nor worse	A little worse	Neither better nor worse	Neither better nor worse	Probably never again	Probably never again	Probably never again	Probably never again
2020-04-24 18:14:00	No	Male	30 - 44	Newfoundland and Labrador					A1A	A little worried			No, neither	The worst is behind us now	Eventually, I will go back to living life more or less how I did before	August	Equally worried about the health and economic impacts	Not at all	A few times a year	A few times a year	A few times a year	A few times a year	About once	A few times a year	A few times a month	A few times a month	A few times a year	A few times a year	A few times a month	A few times a year	Daily	About the same as usual	More than usual	About the same as usual	About the same as usual	No	No	No	No	Not at all	Neither better nor worse	Neither better nor worse	Neither better nor worse	A little worse	At least 6 months			Within a few months	Within a few months
2020-04-24 20:21:00	No	Male	18 - 29	Nova Scotia					B3J	Somewhat worried		Yes, someone I know personally		I’m not sure at this point	Eventually, I will go back to living life more or less how I did before	August	More worried about the health impact	Not at all	Not at all	Not at all	Not at all	Not at all	Not at all	A few times a month	Not at all	Not at all	About once	A few times a year	Once a week or more	Not at all	A few times a month	About the same as usual	About the same as usual	Much less than usual	Less than usual	No	No	No	No	Not at all	Neither better nor worse	Neither better nor worse	Neither better nor worse	A little worse			Probably never again	Probably never again
2020-04-24 20:28:00	No	Male	30 - 44	Manitoba					R3K	Somewhat worried			No, neither	The worst is still to come	Really change how I live	September	Equally worried about the health and economic impacts	Not at all	Not at all	Not at all	Not at all	Not at all	Not at all	About once	A few times a year	A few times a year	About once	Not at all	Not at all	Not at all	Daily	About the same as usual	About the same as usual	About the same as usual	About the same as usual	No	No	No	No	Not at all	Neither better nor worse	A little worse	Neither better nor worse	Neither better nor worse	Probably never again			Probably never again
2020-04-24 20:46:00	No	Male	30 - 44	British Columbia			Metro Vancouver/Lower Mainland		V3N	Somewhat worried			No, neither	The worst is behind us now	Eventually, I will go back to living life more or less how I did before	June	More worried about the economic impact	Not at all	A few times a year	About once	About once	About once	About once	A few times a year	A few times a month	About once	About once	Not at all	Not at all	About once	Daily	About the same as usual	About the same as usual	About the same as usual	About the same as usual	No	No	No	No	Not much	Neither better nor worse	Neither better nor worse	Neither better nor worse	Much worse		Right away			Right away
2020-04-24 20:53:00	No	Male	30 - 44	British Columbia			Metro Vancouver/Lower Mainland		V3C	Extremely worried		Yes, someone I know personally		The worst is still to come	Eventually, I will go back to living life more or less how I did before	Later than October	Equally worried about the health and economic impacts	A few times a year	A few times a month	A few times a year	A few times a year	A few times a year	A few times a year	A few times a month	A few times a month	A few times a year	A few times a year	A few times a year	Once a week or more	Not at all	Daily	About the same as usual	About the same as usual	About the same as usual	About the same as usual	No	No	Yes	No	A little	Neither better nor worse	Neither better nor worse	Neither better nor worse	A little worse				At least 6 months	At least 6 months
2020-04-24 21:03:00	No	Male	30 - 44	Prince Edward Island					c1a	Worried a lot			No, neither	The worst is still to come	Eventually, I will go back to living life more or less how I did before	July	Equally worried about the health and economic impacts	About once	A few times a year	A few times a month	About once	Once a week or more	A few times a year	Once a week or more	Once a week or more	A few times a year	About once	A few times a month	Daily	A few times a month	Daily	Much more than usual	Much more than usual	Much more than usual	Much more than usual	Yes	No	Yes	No	A little	Neither better nor worse	Much worse	A little better	Neither better nor worse			Within a few weeks	Within a few weeks	Within a few months
2020-04-24 23:00:00	No	Male	30 - 44	Manitoba					R3C	A little worried			No, neither	I’m not sure at this point	Eventually, I will go back to living life more or less how I did before	June	Equally worried about the health and economic impacts	A few times a year	Not at all	A few times a month	About once	A few times a year	A few times a month	A few times a year	A few times a month	A few times a year	A few times a year	A few times a year	A few times a month	A few times a year	About once	More than usual	Much more than usual	More than usual	More than usual	No	No	No	No	Not much	Neither better nor worse	A little worse	Neither better nor worse	Neither better nor worse	Within a few months	Within a few months	At least 6 months	Within a few months	Within a few months
2020-04-24 23:29:00	No	Male	30 - 44	British Columbia			Metro Vancouver/Lower Mainland		V5R	A little worried			No, neither	I’m not sure at this point	Eventually, I will go back to living life more or less how I did before	September	Not worried about either	Not at all	Not at all	Not at all	Not at all	Not at all	Not at all	A few times a year	A few times a year	Not at all	Not at all	Not at all	Not at all	Not at all	Not at all	More than usual	More than usual	More than usual	More than usual	No	No	No	No	Not much	Neither better nor worse	Neither better nor worse	Neither better nor worse	Neither better nor worse	Probably never again		Probably never again	Probably never again
2020-04-28 11:09:00	No	Male	60 and over	Ontario		GTA [postal code starts with L]			L3V	Extremely worried			No, neither	The worst is still to come	Eventually, I will go back to living life more or less how I did before	Later than October	More worried about the economic impact	A few times a month	A few times a month	A few times a year	A few times a year	About once	A few times a year	A few times a year	A few times a month	A few times a year	Not at all	Once a week or more	Not at all	Not at all	Daily	Much more than usual	Much more than usual	Much more than usual	Much more than usual	No	No	No	No	Not at all	Neither better nor worse	Neither better nor worse	Neither better nor worse	Neither better nor worse		Within a few weeks			Within a few months
2020-04-25 18:58:00	No	Male	30 - 44	British Columbia			Metro Vancouver/Lower Mainland		V3T	Worried a lot			No, neither	The worst is still to come	Really change how I live	June	More worried about the economic impact	Not at all	Not at all	Not at all	Not at all	Not at all	Not at all	Not at all	Not at all	Not at all	Not at all	A few times a month	A few times a year	Not at all	A few times a year	More than usual	Much more than usual	More than usual	More than usual	No	No	No	No	Not at all	Much better	A little worse	Neither better nor worse	Much better				At least 6 months	At least 6 months
2020-04-26 15:17:00	No	Female	30 - 44	Ontario		GTA [postal code starts with L]			L6X	Extremely worried			No, neither	I’m not sure at this point	Eventually, I will go back to living life more or less how I did before	August	More worried about the health impact	A few times a year	A few times a year	A few times a year	A few times a year	A few times a year	A few times a year	A few times a year	A few times a month	About once	About once	A few times a month	Daily	A few times a month	Daily	Much more than usual	Much more than usual	More than usual	Much more than usual	No	No	No	No	A little	Neither better nor worse	Much worse	A little worse	Much worse	At least 6 months		At least 6 months	At least 6 months
2020-04-26 13:29:00	No	Female	45 - 59	Ontario		Eastern [postal code starts with K]			K2J	Worried a lot		Yes, someone I know personally		The worst is still to come	Eventually, I will go back to living life more or less how I did before	Later than October	Equally worried about the health and economic impacts	Not at all	Not at all	A few times a year	Not at all	Not at all	A few times a year	A few times a year	Once a week or more	Not at all	A few times a year	Not at all	Not at all	Not at all	Daily	More than usual	About the same as usual	About the same as usual	More than usual	No	No	No	No	Not at all	A little worse	A little worse	Neither better nor worse	Much worse	Within a few months	Within a few weeks		Within a few months
2020-04-26 13:47:00	No	Female	30 - 44	Alberta				Northwest	T0G	Somewhat worried			No, neither	The worst is still to come	Eventually, I will go back to living life more or less how I did before	August	Equally worried about the health and economic impacts	Not at all	About once	Not at all	Not at all	Not at all	Not at all	About once	A few times a year	Not at all	Not at all	Daily	A few times a month	About once	Daily	Much more than usual	Much more than usual	Much more than usual	Much more than usual	No	No	No	No	Not at all	Much better	A little worse	A little worse	Neither better nor worse				Probably never again	Probably never again
2020-04-26 13:28:00	No	Male	30 - 44	Ontario		GTA [postal code starts with L]			L6M	Somewhat worried			No, neither	The worst is behind us now	Really change how I live	September	Equally worried about the health and economic impacts	About once	About once	About once	About once	Not at all	About once	Not at all	A few times a month	A few times a year	About once	Not at all	A few times a month	Not at all	Daily	About the same as usual	About the same as usual	About the same as usual	About the same as usual	No	No	No	No	Not at all	Neither better nor worse	A little better	A little worse	Neither better nor worse	At least 6 months			At least 6 months	At least 6 months
2020-04-26 13:35:00	No	Male	30 - 44	Ontario		GTA [postal code starts with L]			L1H	Worried a lot			No, neither	I’m not sure at this point	Really change how I live	July	More worried about the economic impact	Not at all	A few times a month	About once	About once	Not at all	About once	A few times a month	Once a week or more	About once	About once	Once a week or more	Daily	Once a week or more	Daily	About the same as usual	More than usual	More than usual	More than usual	No	No	No	No	A little	A little worse	Much worse	Much worse	Much worse				Within a few weeks	Within a few weeks
2020-04-26 13:31:00	No	Male	60 and over	Ontario		GTA [postal code starts with L]			L2V	Somewhat worried			No, neither	I’m not sure at this point	Eventually, I will go back to living life more or less how I did before	August	More worried about the health impact	A few times a year	A few times a year	A few times a year	About once	A few times a year	About once	A few times a year	Once a week or more	About once	A few times a year	A few times a year	A few times a year	Not at all	Once a week or more	More than usual	About the same as usual	About the same as usual	More than usual	No	No	No	No	Not at all	Neither better nor worse	A little worse	Neither better nor worse	A little worse		At least 6 months	At least 6 months	At least 6 months	At least 6 months
2020-04-26 13:29:00	No	Male	30 - 44	Alberta				Edmonton	T6R	A little worried			No, neither	I’m not sure at this point	Eventually, I will go back to living life more or less how I did before	September	Equally worried about the health and economic impacts	Not at all	Not at all	Not at all	Not at all	Not at all	Not at all	A few times a year	A few times a month	About once	About once	Once a week or more	A few times a month	Not at all	Once a week or more	More than usual	More than usual	More than usual	More than usual	No	No	No	No	Not at all	Neither better nor worse	A little worse	Neither better nor worse	A little worse	Within a few months	Within a few months
2020-04-26 13:57:00	No	Female	30 - 44	Ontario		Southwestern [postal code starts with N]			N8T	Somewhat worried			No, neither	The worst is still to come	Eventually, I will go back to living life more or less how I did before	September	More worried about the health impact	Not at all	Not at all	Not at all	Not at all	Not at all	Not at all	Not at all	A few times a month	Not at all	Not at all	Not at all	A few times a year	Not at all	Once a week or more	Less than usual	Much less than usual	Less than usual	Less than usual	No	No	No	No	Not at all	Neither better nor worse	Much worse	Neither better nor worse	A little worse	At least 6 months	At least 6 months	At least 6 months		At least 6 months
2020-04-26 13:29:00	No	Female	30 - 44	Ontario		Toronto [postal code starts with M]			M9v	A little worried			No, neither	The worst is behind us now	Eventually, I will go back to living life more or less how I did before	July	Not worried about either	A few times a year	Not at all	About once	About once	About once	About once	A few times a year	A few times a month	A few times a year	A few times a year	Daily	A few times a month	Not at all	Daily	About the same as usual	Much more than usual	Much less than usual	Much less than usual	No	No	No	No	Not at all	Neither better nor worse	Much worse	A little worse	Much worse		Probably never again		Within a few months	At least 6 months
2020-04-26 13:38:00	No	Female	45 - 59	Ontario		Southwestern [postal code starts with N]			N2H	A little worried		Yes, someone I know personally		I’m not sure at this point	Eventually, I will go back to living life more or less how I did before	June	More worried about the economic impact	Not at all	Not at all	A few times a year	About once	Not at all	A few times a year	Not at all	A few times a month	Not at all	A few times a year	Not at all	Not at all	Not at all	Daily	Much more than usual	Much less than usual	About the same as usual	Much less than usual	Yes	No	No	No	A lot	A little worse	A little worse	Neither better nor worse	Much worse	Probably never again	Probably never again
2020-04-26 13:33:00	No	Female	45 - 59	Ontario		Toronto [postal code starts with M]			M3m	Somewhat worried			No, neither	I’m not sure at this point	Eventually, I will go back to living life more or less how I did before	August	Equally worried about the health and economic impacts	About once	Not at all	Not at all	Not at all	Not at all	Not at all	Not at all	A few times a year	Not at all	Not at all	A few times a month	A few times a year	Not at all	Once a week or more	About the same as usual	About the same as usual	About the same as usual	About the same as usual	No	No	No	No	Not at all	A little worse	Much worse	Neither better nor worse	Neither better nor worse		At least 6 months		At least 6 months	At least 6 months
2020-04-26 13:37:00	No	Male	45 - 59	Quebec	Island of Montreal and Laval				H7N	Worried a lot			No, neither	The worst is behind us now	Eventually, I will go back to living life more or less how I did before	June	More worried about the economic impact	Not at all	Not at all	About once	About once	About once	A few times a year	A few times a year	A few times a month	About once	About once	Not at all	A few times a year	Not at all	Once a week or more	About the same as usual	About the same as usual	About the same as usual	About the same as usual	No	No	Yes	No	Not at all	A little worse	A little worse	A little worse	A little worse	Within a few weeks		Within a few weeks		Within a few weeks
2020-04-26 13:33:00	No	Male	30 - 44	Quebec	Island of Montreal and Laval				h8r	A little worried			No, neither	The worst is behind us now	Eventually, I will go back to living life more or less how I did before	August	More worried about the health impact	About once	A few times a year	Not at all	About once	A few times a year	About once	A few times a year	A few times a month	Not at all	Not at all	Once a week or more	A few times a year	Not at all	Daily	More than usual	About the same as usual	About the same as usual	About the same as usual	No	No	No	No	Not at all	Neither better nor worse	A little worse	Neither better nor worse	A little worse	Within a few months		Within a few months	Within a few months
2020-04-26 13:41:00	No	Female	60 and over	Alberta				Calgary	T4B	Worried a lot			No, neither	I’m not sure at this point	Eventually, I will go back to living life more or less how I did before	June	Equally worried about the health and economic impacts	Not at all	Not at all	Not at all	Not at all	Not at all	Not at all	A few times a year	A few times a year	Not at all	Not at all	About once	Not at all	Not at all	Daily	About the same as usual	About the same as usual	About the same as usual	About the same as usual	No	No	No	No	Not at all	Neither better nor worse	Much better	Much worse	Neither better nor worse	Probably never again	Within a few months	Probably never again
2020-04-26 13:35:00	No	Female	45 - 59	Ontario		Southwestern [postal code starts with N]			n7t	Extremely worried			No, neither	The worst is still to come	Really change how I live	Later than October	Equally worried about the health and economic impacts	A few times a month	A few times a month	Not at all	Not at all	A few times a year	Not at all	A few times a month	A few times a month	Not at all	Not at all	A few times a month	A few times a year	About once	Once a week or more	More than usual	More than usual	Much less than usual	Much less than usual	No	No	No	No	Not at all	Much worse	Much worse	Much worse	Much worse	At least 6 months	At least 6 months	Probably never again	At least 6 months
2020-04-26 13:39:00	No	Male	30 - 44	Ontario		Toronto [postal code starts with M]			M9B	Somewhat worried		Yes, someone I know personally		The worst is behind us now	Really change how I live	July	Equally worried about the health and economic impacts	A few times a month	A few times a month	A few times a year	A few times a year	A few times a year	A few times a year	A few times a year	A few times a month	About once	A few times a year	Not at all	About once	Not at all	Daily	About the same as usual	About the same as usual	About the same as usual	About the same as usual	No	No	No	No	Not at all	Neither better nor worse	A little worse	Much worse	Much worse				Within a few months
2020-04-26 13:36:00	No	Female	30 - 44	Ontario		GTA [postal code starts with L]			L4p	A little worried			No, neither	The worst is still to come	Eventually, I will go back to living life more or less how I did before	September	More worried about the health impact	Not at all	About once	About once	Not at all	Not at all	Not at all	A few times a year	A few times a year	Not at all	Not at all	A few times a year	Not at all	Not at all	Once a week or more	About the same as usual	About the same as usual	About the same as usual	About the same as usual	No	No	No	No	A little	Neither better nor worse	A little worse	A little worse	Neither better nor worse		Probably never again	Probably never again	Probably never again
2020-04-26 13:40:00	No	Female	18 - 29	Quebec	Region around Montreal				A1A	A little worried			No, neither	I’m not sure at this point	Eventually, I will go back to living life more or less how I did before	June	Equally worried about the health and economic impacts	Not at all	Not at all	Not at all	Not at all	Not at all	Not at all	Not at all	Not at all	Not at all	Not at all	Not at all	Not at all	Not at all	Not at all	About the same as usual	About the same as usual	Much less than usual	Much less than usual	No	No	No	No	A little	Neither better nor worse	A little worse	Neither better nor worse	A little worse	Probably never again	Probably never again			Probably never again
2020-04-26 13:48:00	No	Female	30 - 44	Prince Edward Island					C1A	A little worried			No, neither	The worst is still to come	Eventually, I will go back to living life more or less how I did before	Later than October	More worried about the economic impact	Not at all	A few times a year	Not at all	A few times a year	About once	Not at all	A few times a year	A few times a year	About once	Not at all	Daily	A few times a year	A few times a month	Daily	About the same as usual	About the same as usual	Much less than usual	More than usual	No	Yes	Yes	No	A little	Neither better nor worse	Neither better nor worse	Much worse	Neither better nor worse	Right away	Right away		Right away	Right away
2020-04-26 13:39:00	No	Male	60 and over	Ontario		GTA [postal code starts with L]			L7M	Extremely worried			No, neither	I’m not sure at this point	Really change how I live	September	Equally worried about the health and economic impacts	Not at all	Not at all	About once	About once	About once	About once	A few times a month	A few times a year	Not at all	Not at all	Not at all	A few times a month	Not at all	Daily	About the same as usual	About the same as usual	About the same as usual	About the same as usual	No	No	No	No	Not at all	Much better	Much better	Neither better nor worse	Much worse				At least 6 months	At least 6 months
2020-04-26 13:40:00	No	Female	30 - 44	Manitoba					R2V	Somewhat worried			No, neither	The worst is behind us now	Really change how I live	July	More worried about the economic impact	Once a week or more	About once	A few times a year	A few times a year	Once a week or more	A few times a year	Once a week or more	Once a week or more	Once a week or more	A few times a year	A few times a month	A few times a month	Not at all	Daily	More than usual	More than usual	More than usual	More than usual	Yes	No	Yes	No	A little	A little worse	A little worse	A little worse	Much worse	Right away	Right away	Right away
2020-04-26 13:41:00	No	Female	60 and over	Ontario		GTA [postal code starts with L]			L7T	Somewhat worried		Yes, someone I know personally		The worst is still to come	Eventually, I will go back to living life more or less how I did before	Later than October	Equally worried about the health and economic impacts	Not at all	A few times a month	Not at all	A few times a year	A few times a year	A few times a year	Not at all	Once a week or more	A few times a year	A few times a year	Not at all	A few times a year	Not at all	Daily	About the same as usual	About the same as usual	About the same as usual	About the same as usual	No	No	No	No	A lot	Neither better nor worse	A little worse	Neither better nor worse	Much worse	At least 6 months	At least 6 months		At least 6 months
2020-04-26 13:39:00	No	Male	45 - 59	British Columbia			Interior		V0K	Extremely worried			No, neither	The worst is still to come	Really change how I live	Later than October	Equally worried about the health and economic impacts	A few times a year	A few times a month	A few times a year	A few times a month	A few times a month	A few times a month	A few times a year	A few times a year	About once	About once	Daily	Daily	Daily	Daily	About the same as usual	About the same as usual	About the same as usual	About the same as usual	No	No	Yes	No	A lot	Much worse	Much worse	Much worse	Much worse	Within a few weeks	Right away	Right away	Right away	Right away
2020-04-26 13:43:00	No	Male	60 and over	British Columbia			Interior		v2a	Worried a lot		Yes, someone I know personally		The worst is still to come	Really change how I live	Later than October	More worried about the health impact	Not at all	Once a week or more	Not at all	Not at all	About once	Not at all	A few times a year	Once a week or more	Not at all	Not at all	Not at all	A few times a month	Not at all	Once a week or more	About the same as usual	About the same as usual	About the same as usual	About the same as usual	No	No	No	No	Not at all	Neither better nor worse	A little worse	Neither better nor worse	A little worse	Probably never again	Probably never again
2020-04-26 13:46:00	No	Male	30 - 44	Newfoundland and Labrador					A2A	Extremely worried			No, neither	The worst is behind us now	Eventually, I will go back to living life more or less how I did before	October	Not worried about either	A few times a month	Not at all	About once	About once	About once	A few times a year	Once a week or more	About once	Not at all	About once	Daily	Daily	About once	A few times a year	About the same as usual	About the same as usual	About the same as usual	About the same as usual	No	No	No	No	Not much	Much better	Much worse	Much worse	Much worse		Right away	At least 6 months	At least 6 months	At least 6 months
2020-04-26 13:42:00	No	Male	45 - 59	Ontario		Eastern [postal code starts with K]			K1Z	Worried a lot			No, neither	The worst is still to come	Eventually, I will go back to living life more or less how I did before	October	Equally worried about the health and economic impacts	Not at all	A few times a month	Not at all	Not at all	A few times a month	A few times a month	Not at all	Once a week or more	Not at all	Not at all	Not at all	Not at all	Once a week or more	Not at all	About the same as usual	About the same as usual	About the same as usual	About the same as usual	No	No	No	No	Not much	Neither better nor worse	Neither better nor worse	Neither better nor worse	Neither better nor worse		Right away	Right away	Right away	Right away
2020-04-26 13:48:00	No	Female	18 - 29	Ontario		Eastern [postal code starts with K]			K1K	Somewhat worried			No, neither	The worst is behind us now	Really change how I live	June	More worried about the health impact	About once	A few times a year	A few times a year	A few times a year	A few times a year	A few times a year	A few times a year	A few times a month	A few times a year	A few times a year	About once	About once	Not at all	Daily	About the same as usual	More than usual	Much less than usual	Much less than usual	Yes	Yes	Yes	Yes	A lot	A little worse	Neither better nor worse	Neither better nor worse	Much worse		Within a few weeks	Within a few months	Within a few weeks
2020-04-26 13:55:00	No	Female	30 - 44	British Columbia			Vancouver Island		V8T	Worried a lot		Yes, someone I know personally		I’m not sure at this point	Really change how I live	Later than October	Equally worried about the health and economic impacts	Not at all	A few times a year	About once	A few times a year	A few times a year	About once	About once	Once a week or more	About once	A few times a year	A few times a year	A few times a month	Not at all	Once a week or more	More than usual	About the same as usual	About the same as usual	About the same as usual	No	No	No	No	A lot	A little worse	Much worse	Much worse	Much worse	Probably never again	Within a few months		Within a few months
2020-04-26 13:46:00	No	Male	18 - 29	Ontario		GTA [postal code starts with L]			L4w	Extremely worried			No, neither	The worst is behind us now	Really change how I live	Later than October	Equally worried about the health and economic impacts	Not at all	About once	About once	About once	About once	About once	About once	A few times a month	About once	About once	A few times a month	A few times a year	A few times a year	Daily	Much more than usual	Much more than usual	Much more than usual	Much more than usual	No	No	No	No	A little	Neither better nor worse	A little worse	Neither better nor worse	Neither better nor worse	At least 6 months		At least 6 months
2020-04-26 14:10:00	No	Female	45 - 59	Quebec	Other regions of Quebec				G9P	Extremely worried			No, neither	I’m not sure at this point	Really change how I live	Later than October	Equally worried about the health and economic impacts	Not at all	Not at all	Not at all	Not at all	About once	Not at all	Not at all	About once	Not at all	Not at all	Not at all	A few times a month	Not at all	Daily	About the same as usual	About the same as usual	About the same as usual	About the same as usual	No	No	No	No	Not at all	Much better	Much worse	Much better	Much better	Probably never again	Probably never again	Probably never again	At least 6 months
2020-04-26 14:02:00	No	Female	45 - 59	Ontario		Eastern [postal code starts with K]			K1S	Worried a lot			No, neither	The worst is still to come	Eventually, I will go back to living life more or less how I did before	June	Equally worried about the health and economic impacts	Not at all	Not at all	Not at all	Not at all	Not at all	Not at all	A few times a year	A few times a month	Not at all	Not at all	Not at all	Not at all	Not at all	Not at all	About the same as usual	About the same as usual	About the same as usual	About the same as usual	No	No	No	No	Not at all	Neither better nor worse	Much worse	Neither better nor worse	Much worse	Probably never again			Probably never again	Probably never again
2020-04-26 14:17:00	No	Male	60 and over	British Columbia			Interior		V0E	A little worried			No, neither	The worst is behind us now	Really change how I live	September	Equally worried about the health and economic impacts	Not at all	Not at all	About once	Not at all	About once	Not at all	Not at all	A few times a year	A few times a year	Not at all	About once	Not at all	Not at all	About once	Less than usual	Less than usual	Less than usual	Less than usual	No	No	No	No	Not at all	Neither better nor worse	A little worse	Neither better nor worse	A little worse	Probably never again	At least 6 months	Probably never again
2020-04-26 14:01:00	No	Female	45 - 59	Quebec	Island of Montreal and Laval				H4H	Worried a lot		Yes, someone I know personally		I’m not sure at this point	Really change how I live	Later than October	More worried about the health impact	Not at all	Not at all	Not at all	Not at all	Not at all	Not at all	About once	About once	Not at all	Not at all	Not at all	About once	Not at all	A few times a month	About the same as usual	About the same as usual	About the same as usual	About the same as usual	No	No	No	No	Not at all	Neither better nor worse	A little worse	A little worse	A little worse	Probably never again		Probably never again	Probably never again	Probably never again
2020-04-26 13:55:00	No	Female	60 and over	Ontario		Southwestern [postal code starts with N]			N5W	Somewhat worried			No, neither	I’m not sure at this point	Eventually, I will go back to living life more or less how I did before	June	Equally worried about the health and economic impacts	Not at all	Not at all	Not at all	A few times a year	A few times a year	Not at all	About once	A few times a year	Not at all	Not at all	Not at all	Not at all	A few times a year	Daily	About the same as usual	About the same as usual	About the same as usual	About the same as usual	No	No	No	No	Not at all	Neither better nor worse	Much worse	Neither better nor worse	Neither better nor worse	Probably never again	At least 6 months	At least 6 months		At least 6 months
2020-04-26 13:52:00	No	Male	18 - 29	Ontario		Southwestern [postal code starts with N]			N6J	A little worried			No, neither	I’m not sure at this point	Eventually, I will go back to living life more or less how I did before	July	More worried about the health impact	Not at all	Not at all	Not at all	Not at all	Not at all	Not at all	Not at all	A few times a month	Not at all	Not at all	Daily	Not at all	Not at all	Not at all	Much less than usual	Much less than usual	Much less than usual	Much less than usual	No	No	No	No	Not at all	Neither better nor worse	Neither better nor worse	Neither better nor worse	Neither better nor worse	Probably never again		Probably never again	Probably never again
2020-04-26 14:00:00	No	Female	60 and over	Newfoundland and Labrador					A8A	Worried a lot			No, neither	The worst is still to come	Really change how I live	June	More worried about the health impact	A few times a year	A few times a year	A few times a year	A few times a month	A few times a year	A few times a year	Not at all	Once a week or more	Not at all	Not at all	Once a week or more	Once a week or more	A few times a month	Daily	About the same as usual	Much more than usual	More than usual	Much more than usual	Yes	Yes	Yes	No	A lot	A little worse	A little worse	Much worse	A little worse	At least 6 months		Within a few months
2020-04-26 13:57:00	No	Female	30 - 44	Alberta				Northwest	T2N	Somewhat worried		Yes, someone I know personally		I’m not sure at this point	Really change how I live	September	More worried about the economic impact	About once	A few times a month	A few times a year	A few times a year	A few times a year	About once	A few times a year	Once a week or more	A few times a year	A few times a year	A few times a month	Once a week or more	Not at all	Once a week or more	About the same as usual	About the same as usual	More than usual	More than usual	No	No	No	No	Not much	A little worse	A little better	Neither better nor worse	A little worse	At least 6 months			Within a few months
2020-04-26 13:56:00	No	Female	30 - 44	Alberta				Edmonton	T6h	Somewhat worried			No, neither	The worst is still to come	Really change how I live	Later than October	Equally worried about the health and economic impacts	A few times a year	About once	A few times a year	About once	A few times a year	A few times a year	A few times a year	A few times a month	A few times a year	About once	About once	A few times a month	Not at all	Daily	About the same as usual	About the same as usual	About the same as usual	More than usual	No	No	No	No	A little	A little worse	A little worse	A little worse	Much worse		At least 6 months	Probably never again	At least 6 months	At least 6 months
2020-04-26 14:01:00	No	Female	45 - 59	British Columbia			Metro Vancouver/Lower Mainland		V4B	Worried a lot			No, neither	The worst is still to come	Eventually, I will go back to living life more or less how I did before	Later than October	Not worried about either	Not at all	Not at all	About once	Not at all	Not at all	Not at all	Not at all	Once a week or more	A few times a year	Not at all	Not at all	Not at all	Daily	Daily	Much less than usual	More than usual	Much less than usual	About the same as usual	Yes	Yes	Yes	No	A lot	Much worse	Neither better nor worse	Neither better nor worse	Much worse		Probably never again	At least 6 months
2020-04-26 13:59:00	No	Female	60 and over	Ontario		GTA [postal code starts with L]			L5J	A little worried			No, neither	I’m not sure at this point	Really change how I live	Later than October	Equally worried about the health and economic impacts	Not at all	Not at all	Not at all	Not at all	Not at all	Not at all	Not at all	A few times a month	Not at all	Not at all	Not at all	Not at all	Not at all	Not at all	About the same as usual	About the same as usual	About the same as usual	About the same as usual	No	No	No	No	Not at all	Neither better nor worse	Much worse	Neither better nor worse	Much worse	Probably never again		Probably never again	Probably never again
2020-04-26 13:56:00	No	Male	45 - 59	Ontario		Eastern [postal code starts with K]			K9A	Not worried at all			No, neither	The worst is behind us now	Eventually, I will go back to living life more or less how I did before	September	Not worried about either	Not at all	Not at all	Not at all	Not at all	Not at all	Not at all	Not at all	About once	Not at all	Not at all	A few times a month	A few times a month	A few times a month	Daily	About the same as usual	About the same as usual	About the same as usual	About the same as usual	No	No	No	No	Not at all	Neither better nor worse	Neither better nor worse	Neither better nor worse	Neither better nor worse	Probably never again			Probably never again	Probably never again
2020-04-26 14:14:00	No	Male	45 - 59	Ontario		Eastern [postal code starts with K]			L1A	Not worried at all			No, neither	The worst is behind us now	Eventually, I will go back to living life more or less how I did before	Later than October	Not worried about either	Not at all	A few times a year	Not at all	Not at all	A few times a year	Not at all	A few times a year	A few times a year	Not at all	Not at all	Not at all	Not at all	A few times a month	Daily	Less than usual	Less than usual	About the same as usual	About the same as usual	No	No	No	No	Not at all	Neither better nor worse	A little worse	Neither better nor worse	Much better	Probably never again		Within a few months
2020-04-26 13:57:00	No	Female	60 and over	Ontario		Southwestern [postal code starts with N]			N3P	Worried a lot		Yes, someone I know personally		The worst is still to come	Really change how I live	July	Equally worried about the health and economic impacts	Not at all	A few times a year	A few times a year	A few times a year	A few times a year	A few times a year	A few times a year	A few times a month	About once	About once	Once a week or more	A few times a month	About once	Daily	Much more than usual	Much more than usual	Much more than usual	Much more than usual	No	No	No	No	Not at all	Much worse	A little worse	A little worse	Much worse	Probably never again
2020-04-26 14:04:00	No	Male	45 - 59	Ontario		Southwestern [postal code starts with N]			n9b	Somewhat worried		Yes, someone I know personally		I’m not sure at this point	Really change how I live	June	Equally worried about the health and economic impacts	A few times a year	A few times a year	About once	A few times a year	A few times a year	About once	A few times a month	A few times a month	A few times a year	A few times a year	A few times a month	Daily	Not at all	Daily	More than usual	About the same as usual	More than usual	More than usual	No	No	No	No	A little	A little worse	A little worse	A little worse	A little better	Within a few weeks	Within a few weeks		Within a few weeks
2020-04-26 14:00:00	No	Male	18 - 29	Ontario		Toronto [postal code starts with M]			M5A	Worried a lot			No, neither	I’m not sure at this point	Eventually, I will go back to living life more or less how I did before	July	Equally worried about the health and economic impacts	A few times a year	A few times a month	About once	Not at all	A few times a year	About once	A few times a month	A few times a month	About once	About once	About once	A few times a month	Not at all	Once a week or more	More than usual	Less than usual	Less than usual	Less than usual	Yes	No	Yes	No	Not much	Neither better nor worse	A little worse	A little worse	Much worse		Within a few months	At least 6 months	At least 6 months	At least 6 months
2020-04-26 14:01:00	No	Female	30 - 44	Ontario		Southwestern [postal code starts with N]			N0R	Somewhat worried			No, neither	I’m not sure at this point	Really change how I live	August	Equally worried about the health and economic impacts	Not at all	Not at all	Not at all	Not at all	Not at all	Not at all	About once	A few times a year	Not at all	Not at all	Not at all	Not at all	Not at all	A few times a month	About the same as usual	About the same as usual	About the same as usual	About the same as usual	No	No	No	No	Not at all	Neither better nor worse	A little worse	Neither better nor worse	A little worse	At least 6 months	At least 6 months			At least 6 months
2020-04-26 13:58:00	No	Male	18 - 29	Ontario		Toronto [postal code starts with M]			M1E	A little worried			No, neither	I’m not sure at this point	Eventually, I will go back to living life more or less how I did before	September	Equally worried about the health and economic impacts	Not at all	Not at all	Not at all	Not at all	Not at all	Not at all	Not at all	A few times a year	Not at all	Not at all	A few times a year	A few times a year	Not at all	Not at all	About the same as usual	About the same as usual	About the same as usual	About the same as usual	No	No	No	No	Not at all	Neither better nor worse	A little worse	Neither better nor worse	Neither better nor worse	Within a few months				Within a few months
2020-04-26 14:02:00	No	Female	18 - 29	Ontario		Eastern [postal code starts with K]			K1S	Somewhat worried			No, neither	I’m not sure at this point	Really change how I live	July	Equally worried about the health and economic impacts	Not at all	Not at all	A few times a year	About once	Not at all	A few times a year	A few times a year	Once a week or more	Not at all	About once	A few times a year	Daily	Not at all	Daily	Much more than usual	About the same as usual	Much less than usual	About the same as usual	Yes	Yes	Yes	No	Not much	Neither better nor worse	A little worse	Neither better nor worse	A little worse		At least 6 months	Within a few months	Within a few months
2020-04-26 14:29:00	No	Female	30 - 44	Ontario		GTA [postal code starts with L]			l6c	Worried a lot			No, neither	The worst is behind us now	Really change how I live	September	More worried about the health impact	About once	About once	About once	About once	About once	A few times a year	A few times a year	A few times a month	About once	About once	A few times a month	Not at all	A few times a year	About once	Less than usual	Less than usual	More than usual	Much more than usual	No	No	No	No	Not at all	Neither better nor worse	Neither better nor worse	Neither better nor worse	Much worse	Probably never again	Probably never again	Within a few months
2020-04-26 14:11:00	No	Female	45 - 59	Ontario		Toronto [postal code starts with M]			M2J	Somewhat worried			No, neither	The worst is still to come	Eventually, I will go back to living life more or less how I did before	Later than October	Equally worried about the health and economic impacts	Not at all	Not at all	Not at all	Not at all	Not at all	Not at all	About once	A few times a year	Not at all	Not at all	About once	Not at all	Not at all	A few times a year	Much less than usual	Much less than usual	Much less than usual	Much less than usual	No	No	No	No	Not at all	Much better	Neither better nor worse	Much better	Neither better nor worse			Probably never again	Probably never again	Probably never again
2020-04-26 14:02:00	No	Female	18 - 29	Ontario		Southwestern [postal code starts with N]			N5Y	Worried a lot			No, neither	The worst is still to come	Really change how I live	September	Equally worried about the health and economic impacts	About once	About once	About once	About once	About once	Not at all	A few times a year	A few times a month	About once	About once	About once	A few times a year	Not at all	Daily	About the same as usual	More than usual	More than usual	More than usual	Yes	Yes	Yes	No	Not much	A little worse	A little worse	A little worse	Much worse		Within a few months	At least 6 months	Within a few months	At least 6 months
2020-04-26 14:08:00	No	Male	60 and over	Ontario		Eastern [postal code starts with K]			K1T	Somewhat worried			No, neither	The worst is still to come	Eventually, I will go back to living life more or less how I did before	June	More worried about the economic impact	Not at all	About once	A few times a year	A few times a year	About once	About once	A few times a year	A few times a year	Not at all	About once	Once a week or more	Once a week or more	About once	Once a week or more	About the same as usual	About the same as usual	About the same as usual	About the same as usual	No	Yes	Yes	No	A little	A little worse	A little worse	Much worse	Much worse	Within a few weeks	Within a few weeks	Within a few weeks	Within a few weeks
2020-04-26 14:06:00	No	Male	60 and over	British Columbia			Vancouver Island		V0R	Somewhat worried			No, neither	The worst is still to come	Really change how I live	Later than October	More worried about the economic impact	Not at all	Not at all	Not at all	Not at all	Not at all	Not at all	A few times a year	A few times a year	About once	A few times a year	About once	Not at all	A few times a year	Daily	About the same as usual	About the same as usual	About the same as usual	About the same as usual	No	No	No	No	Not at all	A little worse	A little worse	Neither better nor worse	Neither better nor worse	Probably never again	Probably never again		At least 6 months	Probably never again
2020-04-26 14:04:00	No	Male	30 - 44	Ontario		Eastern [postal code starts with K]			K9J	A little worried			No, neither	I’m not sure at this point	Eventually, I will go back to living life more or less how I did before	Later than October	More worried about the health impact	Not at all	A few times a year	Not at all	About once	About once	Not at all	A few times a year	A few times a month	Not at all	Not at all	Not at all	About once	Not at all	Daily	About the same as usual	About the same as usual	About the same as usual	About the same as usual	No	No	No	No	Not at all	Neither better nor worse	A little worse	Neither better nor worse	A little worse			Probably never again	At least 6 months
2020-04-26 14:01:00	No	Male	18 - 29	British Columbia			Vancouver Island		V8v	Extremely worried			No, neither	The worst is still to come	Eventually, I will go back to living life more or less how I did before	Later than October	Equally worried about the health and economic impacts	About once	Once a week or more	A few times a year	Not at all	A few times a year	About once	A few times a year	A few times a month	Not at all	A few times a year	Daily	A few times a month	Not at all	Daily	About the same as usual	About the same as usual	About the same as usual	About the same as usual	Yes	No	Yes	No	Not at all	Much worse	Neither better nor worse	Much worse	Much worse	Within a few weeks	Within a few months			Within a few months
2020-04-26 14:02:00	No	Male	18 - 29	Ontario		GTA [postal code starts with L]			L8s	Somewhat worried			No, neither	I’m not sure at this point	Eventually, I will go back to living life more or less how I did before	September	More worried about the economic impact	Not at all	About once	About once	A few times a month	A few times a year	About once	Not at all	A few times a month	Not at all	Not at all	A few times a year	Not at all	Not at all	Once a week or more	More than usual	More than usual	About the same as usual	More than usual	No	No	No	No	Not at all	Much worse	A little worse	A little worse	Much worse			At least 6 months	Within a few months
2020-04-26 14:06:00	No	Male	30 - 44	Ontario		Toronto [postal code starts with M]			M1C	A little worried			No, neither	I’m not sure at this point	Really change how I live	October	Equally worried about the health and economic impacts	A few times a year	A few times a month	About once	About once	About once	About once	A few times a month	Once a week or more	A few times a month	A few times a month	Not at all	Not at all	Not at all	Daily	About the same as usual	About the same as usual	About the same as usual	About the same as usual	No	No	No	No	Not at all	Neither better nor worse	Much worse	Much worse	Much worse	Within a few months		At least 6 months		At least 6 months
2020-04-26 14:13:00	No	Female	30 - 44	Manitoba					R0E	A little worried			No, neither	I’m not sure at this point	Really change how I live	July	Equally worried about the health and economic impacts	Not at all	A few times a year	A few times a year	Not at all	About once	Not at all	A few times a year	A few times a year	Not at all	Not at all	About once	Not at all	Not at all	Daily	About the same as usual	About the same as usual	Much less than usual	Less than usual	No	No	No	No	Not at all	Much better	Neither better nor worse	A little better	Neither better nor worse		At least 6 months	At least 6 months	At least 6 months	At least 6 months
2020-04-26 14:24:00	No	Male	60 and over	Saskatchewan					S7L	Somewhat worried			No, neither	The worst is behind us now	Eventually, I will go back to living life more or less how I did before	June	Equally worried about the health and economic impacts	Not at all	A few times a year	About once	About once	About once	About once	About once	A few times a month	About once	Not at all	Not at all	A few times a year	Not at all	Once a week or more	About the same as usual	About the same as usual	About the same as usual	About the same as usual	No	No	No	No	A little	Neither better nor worse	Neither better nor worse	Neither better nor worse	A little worse	At least 6 months	Within a few months	Within a few months	Within a few months	At least 6 months
2020-04-26 14:07:00	No	Male	45 - 59	Ontario		Southwestern [postal code starts with N]			N8R	Somewhat worried			No, neither	I’m not sure at this point	Really change how I live	August	More worried about the economic impact	Not at all	Not at all	Not at all	Not at all	Not at all	Not at all	Not at all	Once a week or more	Not at all	Not at all	Not at all	Not at all	Not at all	A few times a month	About the same as usual	About the same as usual	About the same as usual	About the same as usual	No	No	No	No	Not at all	Neither better nor worse	A little worse	A little worse	A little worse		Probably never again	Probably never again		Within a few weeks
2020-04-26 14:08:00	No	Male	30 - 44	Alberta				Edmonton	T6g	Worried a lot		Yes, someone I know personally		I’m not sure at this point	Really change how I live	Later than October	Equally worried about the health and economic impacts	Not at all	Not at all	Not at all	Not at all	A few times a year	About once	About once	Once a week or more	A few times a year	A few times a year	About once	A few times a year	About once	Daily	About the same as usual	About the same as usual	More than usual	About the same as usual	No	No	No	No	Not at all	Neither better nor worse	A little worse	Neither better nor worse	Much worse				At least 6 months	Probably never again
2020-04-26 14:28:00	No	Male	30 - 44	Ontario		North [postal code starts with P]			P7b	Not worried at all			No, neither	The worst is behind us now	Eventually, I will go back to living life more or less how I did before	July	More worried about the health impact	A few times a month	A few times a month	A few times a year	Not at all	A few times a year	A few times a month	A few times a year	Once a week or more	A few times a year	About once	A few times a year	A few times a year	About once	A few times a month	Much less than usual	About the same as usual	About the same as usual	About the same as usual	Yes	Yes	Yes	No	A little	Neither better nor worse	Much better	Neither better nor worse	A little worse	Within a few months		Within a few months	At least 6 months	Within a few months
2020-04-26 14:08:00	No	Female	30 - 44	Quebec	Island of Montreal and Laval				H2A	Extremely worried			No, neither	The worst is still to come	Really change how I live	Later than October	Equally worried about the health and economic impacts	Once a week or more	A few times a year	A few times a month	A few times a month	A few times a month	A few times a month	A few times a year	Once a week or more	A few times a month	Once a week or more	Daily	Once a week or more	A few times a month	A few times a month	More than usual	Much more than usual	Much more than usual	More than usual	No	No	No	No	A little	Neither better nor worse	Neither better nor worse	Neither better nor worse	A little worse	Within a few months		Within a few months
2020-04-26 14:17:00	No	Female	18 - 29	Ontario		GTA [postal code starts with L]			L2T	Somewhat worried		Yes, someone I know personally		The worst is behind us now	Eventually, I will go back to living life more or less how I did before	July	More worried about the economic impact	A few times a month	A few times a month	Not at all	Not at all	About once	Not at all	A few times a year	A few times a month	About once	About once	Not at all	Not at all	Not at all	Daily	Less than usual	About the same as usual	About the same as usual	About the same as usual	No	No	No	No	Not at all	Much better	Much better	Much better	Neither better nor worse			At least 6 months	Within a few months
2020-04-26 14:22:00	No	Female	30 - 44	British Columbia			Metro Vancouver/Lower Mainland		V2x	Worried a lot			No, neither	The worst is still to come	Eventually, I will go back to living life more or less how I did before	July	Equally worried about the health and economic impacts	Not at all	Not at all	About once	Not at all	A few times a year	Not at all	A few times a year	A few times a month	Not at all	Not at all	Not at all	A few times a year	Not at all	Once a week or more	Less than usual	About the same as usual	More than usual	More than usual	No	No	Yes	No	Not much	Neither better nor worse	A little worse	A little worse	Much worse	At least 6 months			At least 6 months	At least 6 months
2020-04-26 14:28:00	No	Female	60 and over	Saskatchewan					S0G	Somewhat worried			No, neither	I’m not sure at this point	Really change how I live	September	Equally worried about the health and economic impacts	Not at all	Not at all	Not at all	Not at all	Not at all	Not at all	Not at all	A few times a year	Not at all	Not at all	Not at all	Not at all	Not at all	Daily	About the same as usual	About the same as usual	About the same as usual	About the same as usual	No	No	No	No	Not at all	Neither better nor worse	A little worse	Neither better nor worse	Much worse			Probably never again		Probably never again
2020-04-26 14:24:00	No	Male	45 - 59	Quebec	Island of Montreal and Laval				H2T	Somewhat worried			No, neither	The worst is still to come	Really change how I live	Later than October	More worried about the health impact	A few times a year	A few times a year	About once	A few times a year	A few times a year	A few times a year	A few times a year	A few times a year	Not at all	A few times a year	A few times a year	A few times a year	A few times a year	Daily	About the same as usual	About the same as usual	About the same as usual	About the same as usual	No	No	No	No	Not much	Neither better nor worse	Neither better nor worse	Neither better nor worse	Neither better nor worse	Within a few months
2020-04-26 14:36:00	No	Female	18 - 29	Quebec	Other regions of Quebec				J8X	A little worried			No, neither	I’m not sure at this point	Really change how I live	July	More worried about the economic impact	A few times a month	Once a week or more	About once	About once	A few times a year	A few times a year	A few times a year	Daily	Not at all	Not at all	Not at all	A few times a year	Not at all	Daily	About the same as usual	About the same as usual	Much less than usual	About the same as usual	No	No	No	No	Not at all	Neither better nor worse	Neither better nor worse	Neither better nor worse	Much worse	Within a few weeks	Within a few months		Within a few months	Within a few months
2020-04-26 14:18:00	No	Male	30 - 44	Ontario		GTA [postal code starts with L]			L5m	Worried a lot			No, neither	The worst is still to come	Really change how I live	July	Equally worried about the health and economic impacts	A few times a year	A few times a month	A few times a month	A few times a year	A few times a year	A few times a year	Once a week or more	Once a week or more	A few times a year	A few times a year	About once	Once a week or more	About once	Once a week or more	Much less than usual	Much less than usual	Much less than usual	Much less than usual	Yes	Yes	Yes	No	A little	A little worse	Much worse	Neither better nor worse	Much worse			At least 6 months	At least 6 months	At least 6 months
2020-04-26 14:26:00	No	Female	45 - 59	Ontario		Toronto [postal code starts with M]			M6M	Worried a lot		Yes, someone I know personally		The worst is still to come	Really change how I live	July	Equally worried about the health and economic impacts	A few times a year	A few times a year	Not at all	Not at all	About once	Not at all	About once	Once a week or more	Not at all	About once	About once	About once	Not at all	Daily	Much more than usual	About the same as usual	Much more than usual	More than usual	No	No	No	No	Not at all	A little worse	A little worse	Neither better nor worse	A little worse		Within a few months		At least 6 months	At least 6 months
2020-04-26 14:21:00	No	Male	45 - 59	Quebec	Island of Montreal and Laval				H2V	Somewhat worried		Yes, someone I know personally		The worst is behind us now	Eventually, I will go back to living life more or less how I did before	July	Equally worried about the health and economic impacts	Not at all	About once	About once	A few times a year	A few times a year	About once	A few times a year	A few times a month	Not at all	About once	Not at all	Not at all	Not at all	Daily	About the same as usual	About the same as usual	About the same as usual	About the same as usual	No	Yes	Yes	No	A lot	Much worse	Much worse	Much worse	Much worse			At least 6 months	At least 6 months	At least 6 months
2020-04-26 14:22:00	No	Female	30 - 44	Ontario		Southwestern [postal code starts with N]			N6H	Worried a lot			No, neither	I’m not sure at this point	Eventually, I will go back to living life more or less how I did before	June	More worried about the health impact	Not at all	Not at all	About once	Not at all	Not at all	Not at all	Not at all	A few times a year	Not at all	Not at all	Not at all	Not at all	Not at all	Not at all	About the same as usual	About the same as usual	About the same as usual	About the same as usual	No	No	Yes	No	Not at all	Neither better nor worse	Neither better nor worse	A little worse	Neither better nor worse	Probably never again			At least 6 months
2020-04-26 14:22:00	No	Female	18 - 29	Ontario		GTA [postal code starts with L]			L6X	Worried a lot			No, neither	I’m not sure at this point	Really change how I live	July	Equally worried about the health and economic impacts	About once	A few times a year	Not at all	Not at all	About once	Not at all	A few times a year	A few times a month	A few times a year	About once	Not at all	Not at all	Not at all	Daily	About the same as usual	Much less than usual	About the same as usual	About the same as usual	No	No	No	No	Not at all	Neither better nor worse	Much worse	Much worse	Neither better nor worse	At least 6 months	At least 6 months		At least 6 months	At least 6 months
2020-04-26 14:26:00	No	Female	45 - 59	Ontario		Toronto [postal code starts with M]			M4A	Worried a lot			No, neither	I’m not sure at this point	Eventually, I will go back to living life more or less how I did before	August	Equally worried about the health and economic impacts	Not at all	About once	About once	About once	About once	Not at all	A few times a year	A few times a month	Not at all	About once	Not at all	Not at all	Not at all	Daily	More than usual	About the same as usual	Much less than usual	About the same as usual	No	No	No	No	Not at all	Neither better nor worse	A little worse	A little worse	A little worse		Within a few months	Within a few months	At least 6 months
2020-04-26 14:27:00	No	Female	30 - 44	Ontario		GTA [postal code starts with L]			L7C	Somewhat worried		Yes, someone I know personally		I’m not sure at this point	Eventually, I will go back to living life more or less how I did before	July	More worried about the economic impact	Not at all	About once	A few times a year	About once	About once	About once	A few times a month	A few times a month	A few times a year	About once	A few times a month	About once	About once	A few times a month	More than usual	Less than usual	Less than usual	Less than usual	No	No	Yes	No	A little	A little worse	Much worse	A little worse	Much worse		Within a few months	At least 6 months	At least 6 months
2020-04-26 14:28:00	No	Male	60 and over	Newfoundland and Labrador					A2H	Worried a lot			No, neither	The worst is still to come	Eventually, I will go back to living life more or less how I did before	Later than October	More worried about the health impact	Not at all	Once a week or more	Not at all	Not at all	Not at all	Not at all	Not at all	A few times a year	Not at all	Not at all	Daily	A few times a year	Not at all	Daily	Much more than usual	More than usual	More than usual	More than usual	No	No	No	No	Not at all	Neither better nor worse	A little worse	Neither better nor worse	A little worse	At least 6 months	Within a few months	Within a few months	Within a few months
2020-04-26 15:57:00	No	Female	60 and over	Prince Edward Island					c1b	Worried a lot		Yes, someone I know personally		I’m not sure at this point	Eventually, I will go back to living life more or less how I did before	Later than October	More worried about the health impact	A few times a year	A few times a year	A few times a year	A few times a year	A few times a year	A few times a year	About once	A few times a month	A few times a year	A few times a year	A few times a year	About once	A few times a year	Daily	About the same as usual	About the same as usual	Much more than usual	About the same as usual	Yes	No	No	No	A little	A little worse	A little worse	A little worse	Much worse	At least 6 months		At least 6 months
2020-04-26 14:35:00	No	Female	60 and over	British Columbia			Vancouver Island		V9R	Somewhat worried			No, neither	I’m not sure at this point	Eventually, I will go back to living life more or less how I did before	September	Equally worried about the health and economic impacts	Not at all	Not at all	Not at all	Not at all	About once	Not at all	Not at all	A few times a year	Not at all	Not at all	A few times a year	A few times a year	A few times a year	Daily	More than usual	More than usual	More than usual	More than usual	No	No	No	No	Not much	Neither better nor worse	Neither better nor worse	Neither better nor worse	Neither better nor worse				At least 6 months	Probably never again
2020-04-26 14:34:00	No	Female	30 - 44	Ontario		Toronto [postal code starts with M]			M1W	Extremely worried			No, neither	The worst is still to come	Really change how I live	September	More worried about the health impact	Not at all	A few times a year	A few times a year	A few times a year	A few times a year	A few times a year	A few times a month	Once a week or more	A few times a year	About once	Once a week or more	Daily	A few times a year	Once a week or more	About the same as usual	About the same as usual	About the same as usual	About the same as usual	No	No	No	No	A lot	A little worse	Much worse	A little worse	A little worse	Within a few months	Within a few months		Within a few months
2020-04-26 14:33:00	No	Female	30 - 44	Ontario		Toronto [postal code starts with M]			M5V	Somewhat worried			No, neither	The worst is still to come	Eventually, I will go back to living life more or less how I did before	September	Equally worried about the health and economic impacts	About once	A few times a year	About once	A few times a year	About once	A few times a year	A few times a month	A few times a month	About once	A few times a year	About once	Not at all	Not at all	Once a week or more	About the same as usual	About the same as usual	About the same as usual	More than usual	Yes	Yes	Yes	No	A lot	Much better	A little better	Much better	A little worse			Within a few months	Within a few months	Within a few months
2020-04-26 14:36:00	No	Female	30 - 44	Quebec	Other regions of Quebec				J9H	Somewhat worried			No, neither	I’m not sure at this point	Eventually, I will go back to living life more or less how I did before	July	Equally worried about the health and economic impacts	Not at all	Not at all	About once	Not at all	Not at all	Not at all	About once	A few times a month	Not at all	Not at all	A few times a year	Once a week or more	About once	Daily	About the same as usual	About the same as usual	About the same as usual	About the same as usual	No	No	No	No	Not at all	Neither better nor worse	A little worse	Neither better nor worse	A little worse		Right away	Within a few weeks	Within a few weeks	Within a few weeks
2020-04-26 14:30:00	No	Female	30 - 44	Ontario		Toronto [postal code starts with M]			M1g	Worried a lot		Yes, someone I know personally		I’m not sure at this point	Really change how I live	September	More worried about the health impact	A few times a year	A few times a month	A few times a year	A few times a year	A few times a month	About once	A few times a month	Once a week or more	Not at all	A few times a year	Not at all	Not at all	Not at all	Daily	Less than usual	Less than usual	About the same as usual	Much more than usual	Yes	No	No	No	A lot	A little worse	Much worse	A little worse	Much worse	Within a few weeks		At least 6 months	Within a few months
2020-04-26 14:36:00	No	Female	60 and over	Ontario		Eastern [postal code starts with K]			K0E	Somewhat worried			No, neither	I’m not sure at this point	Really change how I live	Later than October	Equally worried about the health and economic impacts	About once	About once	About once	About once	A few times a year	A few times a year	About once	A few times a year	Not at all	Not at all	About once	Not at all	Not at all	Daily	Much more than usual	More than usual	About the same as usual	More than usual	No	No	No	No	Not at all	Neither better nor worse	Neither better nor worse	Neither better nor worse	Neither better nor worse			Probably never again	Probably never again
2020-04-26 14:38:00	No	Female	60 and over	Ontario		Toronto [postal code starts with M]			M6R	Somewhat worried			No, neither	The worst is still to come	Really change how I live	August	More worried about the health impact	A few times a year	Once a week or more	About once	A few times a year	Once a week or more	A few times a year	A few times a year	A few times a month	About once	A few times a year	Once a week or more	Once a week or more	A few times a month	Daily	Less than usual	About the same as usual	About the same as usual	About the same as usual	No	No	No	No	Not at all	A little worse	A little worse	Neither better nor worse	Much worse	Within a few months	Within a few months		Within a few months	Within a few months
2020-04-26 14:27:00	No	Male	30 - 44	British Columbia			Metro Vancouver/Lower Mainland		V3n	Worried a lot			No, neither	The worst is still to come	Eventually, I will go back to living life more or less how I did before	July	Equally worried about the health and economic impacts	A few times a year	A few times a year	A few times a year	A few times a year	A few times a month	About once	A few times a month	A few times a month	Once a week or more	A few times a year	Once a week or more	Once a week or more	Once a week or more	A few times a month	More than usual	More than usual	More than usual	More than usual	No	Yes	No	No	A lot	Much worse	Much worse	Much worse	A little worse	Within a few months	Within a few months	Within a few months		Within a few months
2020-04-26 14:34:00	No	Female	30 - 44	Ontario		Southwestern [postal code starts with N]			N5R	Somewhat worried			No, neither	I’m not sure at this point	Really change how I live	July	Equally worried about the health and economic impacts	Not at all	About once	A few times a year	About once	About once	About once	A few times a year	A few times a year	Not at all	Not at all	About once	A few times a month	Not at all	Daily	Much more than usual	About the same as usual	About the same as usual	About the same as usual	No	No	No	No	Not much	Neither better nor worse	A little worse	Neither better nor worse	A little worse	Within a few months			Within a few months	Within a few months
2020-04-26 14:58:00	No	Female	30 - 44	Newfoundland and Labrador					A1E	Worried a lot			No, neither	The worst is still to come	Eventually, I will go back to living life more or less how I did before	September	More worried about the economic impact	A few times a month	A few times a year	Once a week or more	A few times a year	A few times a month	A few times a year	A few times a month	Once a week or more	Once a week or more	A few times a year	A few times a year	Once a week or more	A few times a year	A few times a month	Much more than usual	More than usual	Less than usual	More than usual	No	No	No	No	A little	Neither better nor worse	Neither better nor worse	A little better	A little better	Within a few months		Within a few months
2020-04-26 14:48:00	No	Male	60 and over	British Columbia			Vancouver Island		V9G	Worried a lot			No, neither	The worst is still to come	Really change how I live	Later than October	Equally worried about the health and economic impacts	Not at all	A few times a year	Not at all	Not at all	Not at all	Not at all	Not at all	About once	Not at all	Not at all	Not at all	Not at all	Not at all	Once a week or more	About the same as usual	About the same as usual	About the same as usual	About the same as usual	No	No	No	No	Not at all	Neither better nor worse	A little worse	A little worse	Neither better nor worse		At least 6 months	At least 6 months		At least 6 months
2020-04-26 14:58:00	No	Female	30 - 44	Ontario		Southwestern [postal code starts with N]			n6g	Somewhat worried	Yes, me			The worst is still to come	Eventually, I will go back to living life more or less how I did before	August	Equally worried about the health and economic impacts	About once	Not at all	A few times a year	Once a week or more	Daily	About once	A few times a month	A few times a year	About once	A few times a month	Once a week or more	Daily	A few times a year	Not at all	About the same as usual	Much more than usual	Less than usual	More than usual	Yes	No	Yes	No	A little	Much worse	A little better	Neither better nor worse	A little worse		Within a few months	Within a few weeks	At least 6 months	At least 6 months
2020-04-26 14:40:00	No	Female	30 - 44	Ontario		Southwestern [postal code starts with N]			N6g	Somewhat worried			No, neither	I’m not sure at this point	Eventually, I will go back to living life more or less how I did before	July	Equally worried about the health and economic impacts	About once	About once	A few times a year	About once	A few times a year	A few times a year	A few times a year	A few times a month	Not at all	A few times a year	Daily	Once a week or more	Not at all	Daily	About the same as usual	Much less than usual	Much less than usual	Much less than usual	Yes	Yes	Yes	No	A little	Neither better nor worse	Neither better nor worse	Neither better nor worse	A little worse	At least 6 months		Within a few months	Within a few months
2020-04-26 14:38:00	No	Female	30 - 44	Ontario		Toronto [postal code starts with M]			M2J	Worried a lot			No, neither	The worst is still to come	Really change how I live	Later than October	Equally worried about the health and economic impacts	Once a week or more	A few times a month	A few times a year	About once	A few times a year	A few times a year	A few times a month	Once a week or more	A few times a year	A few times a year	About once	A few times a month	Not at all	Daily	About the same as usual	Much more than usual	Less than usual	Much less than usual	Yes	No	No	No	A little	Neither better nor worse	Much worse	A little worse	Much worse	At least 6 months	At least 6 months
2020-04-26 15:42:00	No	Female	60 and over	Ontario		Toronto [postal code starts with M]			M4E	Somewhat worried			No, neither	I’m not sure at this point	Really change how I live	September	More worried about the economic impact	Not at all	A few times a year	Not at all	A few times a year	About once	Not at all	A few times a year	A few times a year	Not at all	Not at all	About once	Not at all	A few times a year	A few times a month	Less than usual	About the same as usual	About the same as usual	About the same as usual	No	No	No	No	Not at all	A little worse	Neither better nor worse	A little worse	A little worse	Within a few months
2020-04-26 14:44:00	No	Male	60 and over	Ontario		Eastern [postal code starts with K]			K0M	Somewhat worried			No, neither	The worst is still to come	Really change how I live	Later than October	More worried about the health impact	Not at all	About once	About once	A few times a year	A few times a year	Not at all	About once	A few times a year	Not at all	Not at all	A few times a year	A few times a month	Not at all	Once a week or more	About the same as usual	More than usual	About the same as usual	More than usual	No	No	No	No	Not at all	Neither better nor worse	Neither better nor worse	Neither better nor worse	Neither better nor worse			Probably never again	At least 6 months	Probably never again
2020-04-26 14:54:00	No	Male	60 and over	Ontario		GTA [postal code starts with L]			L8P	A little worried			No, neither	The worst is behind us now	Eventually, I will go back to living life more or less how I did before	June	Equally worried about the health and economic impacts	Not at all	A few times a month	A few times a year	About once	About once	About once	Not at all	Once a week or more	Not at all	Not at all	A few times a year	Once a week or more	A few times a year	Daily	More than usual	About the same as usual	About the same as usual	More than usual	No	No	No	No	A lot	A little worse	A little worse	A little worse	A little worse	Right away	Right away	Right away	Right away
2020-04-26 14:40:00	No	Female	30 - 44	Ontario		Southwestern [postal code starts with N]			N5Y	Worried a lot			No, neither	I’m not sure at this point	Really change how I live	August	Equally worried about the health and economic impacts	A few times a year	A few times a year	A few times a year	A few times a month	A few times a year	A few times a year	A few times a year	A few times a month	About once	Not at all	A few times a year	A few times a year	Not at all	Daily	Much more than usual	Much more than usual	Much more than usual	Much more than usual	Yes	Yes	Yes	No	A little	A little worse	Much worse	A little worse	A little worse				At least 6 months
2020-04-26 15:02:00	No	Male	60 and over	New Brunswick					E4S	Somewhat worried			No, neither	I’m not sure at this point	Eventually, I will go back to living life more or less how I did before	September	Equally worried about the health and economic impacts	Not at all	Not at all	Not at all	Not at all	Not at all	Not at all	Not at all	A few times a month	About once	About once	Not at all	A few times a month	Not at all	Daily	About the same as usual	Much less than usual	Much less than usual	Much less than usual	No	No	No	No	Not at all	Much worse	Much worse	Much worse	Much worse			Probably never again	Probably never again	Probably never again
2020-04-26 14:44:00	No	Male	30 - 44	British Columbia			Vancouver Island		V8Z	Worried a lot			No, neither	I’m not sure at this point	Really change how I live	Later than October	More worried about the health impact	Not at all	Not at all	Not at all	Not at all	A few times a year	About once	A few times a year	A few times a month	About once	Not at all	About once	A few times a year	Not at all	Daily	About the same as usual	About the same as usual	About the same as usual	About the same as usual	No	No	No	No	Not at all	Neither better nor worse	Much worse	Neither better nor worse	A little worse		At least 6 months		At least 6 months
2020-04-26 14:47:00	No	Female	18 - 29	Ontario		GTA [postal code starts with L]			L5L	Worried a lot			No, neither	I’m not sure at this point	Eventually, I will go back to living life more or less how I did before	Later than October	More worried about the health impact	Not at all	A few times a year	About once	About once	About once	About once	A few times a year	A few times a year	About once	A few times a year	Not at all	Once a week or more	Not at all	Daily	More than usual	About the same as usual	About the same as usual	Less than usual	Yes	No	Yes	No	A little	Neither better nor worse	A little worse	Neither better nor worse	Much worse	At least 6 months	Within a few months	Within a few months
2020-04-26 14:46:00	No	Male	18 - 29	Ontario		Toronto [postal code starts with M]			M4J	Somewhat worried			No, neither	I’m not sure at this point	Eventually, I will go back to living life more or less how I did before	September	More worried about the health impact	About once	About once	A few times a month	A few times a year	A few times a month	A few times a month	About once	A few times a year	Not at all	Not at all	Not at all	A few times a month	Not at all	A few times a month	Less than usual	More than usual	More than usual	More than usual	No	No	No	No	A lot	Much worse	Much worse	Neither better nor worse	Neither better nor worse	Within a few months	Within a few weeks	Right away		Within a few months
2020-04-26 14:47:00	No	Female	30 - 44	Ontario		GTA [postal code starts with L]			L6B	Somewhat worried			No, neither	The worst is behind us now	Eventually, I will go back to living life more or less how I did before	August	More worried about the economic impact	Not at all	A few times a year	About once	A few times a year	A few times a year	About once	A few times a year	A few times a month	A few times a year	A few times a year	A few times a month	A few times a month	Not at all	Daily	About the same as usual	About the same as usual	About the same as usual	More than usual	No	Yes	No	No	A lot	Much worse	Much worse	Much worse	Much worse			At least 6 months	At least 6 months	At least 6 months
2020-04-26 14:50:00	No	Female	60 and over	Ontario		Southwestern [postal code starts with N]			N6G	Extremely worried		Yes, someone I know personally		I’m not sure at this point	Really change how I live	Later than October	Equally worried about the health and economic impacts	Not at all	A few times a year	Not at all	About once	Not at all	Not at all	A few times a year	A few times a year	About once	About once	Once a week or more	A few times a month	Not at all	Daily	About the same as usual	About the same as usual	About the same as usual	About the same as usual	No	No	No	No	Not at all	Neither better nor worse	Much worse	Much worse	Much worse		At least 6 months	Probably never again		Probably never again
2020-04-26 15:09:00	No	Female	18 - 29	British Columbia			Metro Vancouver/Lower Mainland		V4K	Extremely worried			No, neither	The worst is still to come	Really change how I live	September	Equally worried about the health and economic impacts	A few times a month	A few times a month	A few times a year	About once	About once	A few times a year	A few times a year	Once a week or more	A few times a year	A few times a year	A few times a year	Once a week or more	Not at all	Daily	About the same as usual	About the same as usual	Much less than usual	Less than usual	No	No	No	No	A little	A little worse	Much worse	Much worse	Much worse			Probably never again	At least 6 months
2020-04-26 15:04:00	No	Female	45 - 59	New Brunswick					E2K	Somewhat worried			No, neither	I’m not sure at this point	Really change how I live	July	Equally worried about the health and economic impacts	Not at all	About once	About once	A few times a year	A few times a year	About once	A few times a month	A few times a month	About once	Not at all	A few times a month	Once a week or more	Once a week or more	Daily	More than usual	More than usual	About the same as usual	About the same as usual	No	No	No	No	Not at all	A little worse	A little worse	A little worse	A little worse	Probably never again				Within a few months
2020-04-26 15:25:00	No	Male	45 - 59	Quebec	Other regions of Quebec				J1J	Extremely worried			No, neither	The worst is still to come	Eventually, I will go back to living life more or less how I did before	September	Equally worried about the health and economic impacts	About once	About once	Not at all	About once	About once	Not at all	About once	A few times a month	Not at all	Not at all	Daily	A few times a month	A few times a year	Daily	Much more than usual	About the same as usual	Much more than usual	About the same as usual	No	No	Yes	No	A little	A little worse	Neither better nor worse	Neither better nor worse	Neither better nor worse	At least 6 months		At least 6 months		At least 6 months
2020-04-26 14:51:00	No	Male	18 - 29	Ontario		Toronto [postal code starts with M]			L7R	Not worried at all		Yes, someone I know personally		The worst is behind us now	Really change how I live	June	Equally worried about the health and economic impacts	A few times a month	Not at all	A few times a year	About once	About once	A few times a year	Once a week or more	Daily	About once	About once	Daily	Once a week or more	Not at all	Daily	Much more than usual	More than usual	Much more than usual	Much more than usual	No	No	No	No	A little	Much worse	A little worse	A little worse	Much worse	Within a few months	Within a few months
2020-04-26 14:50:00	No	Male	45 - 59	Ontario		Eastern [postal code starts with K]			K1K	Worried a lot		Yes, someone I know personally		I’m not sure at this point	Really change how I live	Later than October	Equally worried about the health and economic impacts	A few times a month	A few times a year	A few times a year	A few times a year	A few times a year	A few times a year	A few times a month	A few times a month	A few times a month	A few times a month	Once a week or more	About once	Not at all	A few times a month	Much more than usual	Much more than usual	Much more than usual	Much more than usual	No	Yes	Yes	No	A lot	Much worse	Much worse	Much worse	Much worse	At least 6 months	At least 6 months		At least 6 months	At least 6 months
2020-04-26 14:56:00	No	Female	45 - 59	Quebec	National Capital Region (Quebec)				J8Z	A little worried			No, neither	The worst is behind us now	Eventually, I will go back to living life more or less how I did before	August	Equally worried about the health and economic impacts	About once	About once	About once	About once	About once	About once	A few times a year	A few times a month	About once	About once	Not at all	Once a week or more	Not at all	Daily	About the same as usual	About the same as usual	About the same as usual	About the same as usual	No	No	No	No	Not at all	A little worse	A little worse	Neither better nor worse	A little worse				Within a few months
2020-04-26 14:53:00	No	Female	60 and over	British Columbia			Vancouver Island		v9t	Worried a lot			No, neither	I’m not sure at this point	Really change how I live	September	Equally worried about the health and economic impacts	Not at all	A few times a year	About once	About once	About once	Not at all	Not at all	A few times a month	A few times a year	A few times a year	Not at all	Not at all	Not at all	Daily	About the same as usual	About the same as usual	About the same as usual	About the same as usual	No	No	No	No	Not at all	Neither better nor worse	A little worse	Neither better nor worse	A little worse			Probably never again		Probably never again
2020-04-26 14:53:00	No	Female	60 and over	British Columbia			Metro Vancouver/Lower Mainland		V4W	Worried a lot			No, neither	I’m not sure at this point	Really change how I live	September	Equally worried about the health and economic impacts	Not at all	Not at all	Not at all	Not at all	About once	Not at all	Not at all	A few times a month	A few times a year	A few times a year	Not at all	Not at all	Not at all	Once a week or more	More than usual	About the same as usual	About the same as usual	About the same as usual	No	No	No	No	Not at all	Neither better nor worse	A little worse	Neither better nor worse	A little worse
2020-04-26 14:55:00	No	Male	60 and over	Nova Scotia					B4N	A little worried			No, neither	The worst is behind us now	Eventually, I will go back to living life more or less how I did before	June	Equally worried about the health and economic impacts	Not at all	Not at all	About once	A few times a year	A few times a month	Not at all	A few times a year	A few times a month	About once	About once	Not at all	Not at all	Not at all	Once a week or more	About the same as usual	About the same as usual	About the same as usual	About the same as usual	No	No	No	No	Not at all	Neither better nor worse	Neither better nor worse	Neither better nor worse	A little worse	Right away	Right away		Right away
2020-04-26 14:54:00	No	Female	18 - 29	Ontario		GTA [postal code starts with L]			L7M	Somewhat worried			No, neither	The worst is still to come	Eventually, I will go back to living life more or less how I did before	September	More worried about the health impact	Not at all	Not at all	A few times a year	Not at all	Not at all	Not at all	A few times a month	Once a week or more	Not at all	Not at all	Not at all	Not at all	Not at all	Daily	Less than usual	More than usual	About the same as usual	About the same as usual	No	No	No	No	Not at all	Much worse	Much worse	Much worse	Much worse
2020-04-26 14:48:00	No	Male	45 - 59	Ontario		Southwestern [postal code starts with N]			N4S	Somewhat worried			No, neither	I’m not sure at this point	Eventually, I will go back to living life more or less how I did before	August	More worried about the economic impact	Not at all	Not at all	Not at all	Not at all	Not at all	Not at all	Not at all	A few times a month	Not at all	Not at all	Daily	Not at all	Not at all	Once a week or more	Less than usual	Less than usual	Less than usual	Less than usual	No	No	No	No	Not much	Neither better nor worse	Neither better nor worse	Neither better nor worse	Neither better nor worse			Probably never again	Probably never again	Probably never again
2020-04-26 15:01:00	No	Female	60 and over	British Columbia			Metro Vancouver/Lower Mainland		V3B	Extremely worried			No, neither	The worst is still to come	Really change how I live	October	Equally worried about the health and economic impacts	Not at all	Once a week or more	About once	Not at all	Not at all	About once	A few times a month	Once a week or more	Not at all	A few times a year	Not at all	Not at all	Not at all	Daily	Much more than usual	Much less than usual	Much less than usual	More than usual	No	No	No	No	A lot	A little worse	Much worse	Much worse	Much worse		Within a few weeks
2020-04-26 15:14:00	No	Male	30 - 44	Ontario		Eastern [postal code starts with K]			K7K	A little worried			No, neither	I’m not sure at this point	Eventually, I will go back to living life more or less how I did before	August	More worried about the economic impact	Not at all	Not at all	A few times a year	Not at all	A few times a year	Not at all	A few times a month	A few times a month	About once	Not at all	Not at all	Not at all	Not at all	Daily	About the same as usual	About the same as usual	About the same as usual	About the same as usual	No	No	No	No	Not at all	Neither better nor worse	Neither better nor worse	Neither better nor worse	A little worse	Within a few months		At least 6 months
2020-04-26 14:53:00	No	Male	18 - 29	Ontario		Eastern [postal code starts with K]			K2E	Somewhat worried			No, neither	The worst is behind us now	Eventually, I will go back to living life more or less how I did before	July	Equally worried about the health and economic impacts	A few times a year	A few times a month	About once	About once	A few times a year	About once	A few times a month	Once a week or more	Not at all	Not at all	Daily	Daily	Not at all	Daily	About the same as usual	About the same as usual	About the same as usual	About the same as usual	No	Yes	Yes	No	A little	Much worse	Neither better nor worse	A little worse	Much worse			Within a few months	Within a few months	Within a few months
2020-04-26 15:00:00	No	Female	30 - 44	New Brunswick					E1G	A little worried			No, neither	The worst is behind us now	Eventually, I will go back to living life more or less how I did before	September	More worried about the economic impact	A few times a year	A few times a year	About once	A few times a year	A few times a year	A few times a year	A few times a year	A few times a month	A few times a year	A few times a year	Not at all	Once a week or more	Not at all	Daily	More than usual	More than usual	About the same as usual	More than usual	Yes	No	No	No	A little	A little worse	A little worse	A little worse	A little worse			Within a few weeks
2020-04-26 14:54:00	No	Male	18 - 29	Alberta				Northwest	T3A	Somewhat worried			No, neither	The worst is behind us now	Eventually, I will go back to living life more or less how I did before	June	More worried about the economic impact	A few times a year	A few times a month	About once	About once	A few times a year	A few times a year	A few times a year	Once a week or more	Not at all	Not at all	Daily	Not at all	Not at all	Daily	About the same as usual	About the same as usual	Less than usual	Less than usual	No	No	No	No	Not much	A little worse	A little worse	Neither better nor worse	Much worse	Within a few months	Within a few months
2020-04-26 15:01:00	No	Female	30 - 44	British Columbia			Metro Vancouver/Lower Mainland		V2V	Worried a lot			No, neither	The worst is behind us now	Eventually, I will go back to living life more or less how I did before	September	Equally worried about the health and economic impacts	Not at all	Not at all	Not at all	Not at all	A few times a year	Not at all	Not at all	A few times a year	Not at all	Not at all	Not at all	Not at all	About once	Daily	About the same as usual	About the same as usual	About the same as usual	About the same as usual	No	No	No	No	Not at all	Neither better nor worse	A little worse	Neither better nor worse	Neither better nor worse	Probably never again		At least 6 months		At least 6 months
2020-04-26 14:57:00	No	Male	60 and over	Ontario		Toronto [postal code starts with M]			M5M	A little worried		Yes, someone I know personally		The worst is behind us now	Really change how I live	July	More worried about the economic impact	Not at all	Not at all	Not at all	Not at all	A few times a year	Not at all	A few times a year	A few times a year	A few times a year	A few times a year	Not at all	Not at all	Not at all	Not at all	About the same as usual	About the same as usual	About the same as usual	About the same as usual	No	No	No	No	Not at all	Neither better nor worse	Neither better nor worse	Neither better nor worse	Neither better nor worse		Probably never again			Probably never again
2020-04-26 15:06:00	No	Female	30 - 44	British Columbia			Vancouver Island		V9X	A little worried			No, neither	The worst is behind us now	Eventually, I will go back to living life more or less how I did before	July	More worried about the economic impact	A few times a year	A few times a month	About once	About once	Not at all	About once	A few times a year	A few times a month	About once	About once	Not at all	Not at all	Not at all	Daily	About the same as usual	More than usual	About the same as usual	About the same as usual	Yes	Yes	No	No	A lot	A little worse	A little worse	A little worse	A little better	At least 6 months	At least 6 months	At least 6 months	At least 6 months
2020-04-26 15:05:00	No	Male	18 - 29	Nova Scotia					B3K	Somewhat worried			No, neither	I’m not sure at this point	Really change how I live	July	More worried about the economic impact	About once	A few times a year	A few times a year	About once	A few times a year	About once	A few times a month	A few times a month	A few times a year	A few times a year	A few times a month	A few times a month	Not at all	Daily	Much more than usual	Much more than usual	More than usual	Much more than usual	No	No	No	No	Not much	Neither better nor worse	Neither better nor worse	Neither better nor worse	A little worse	At least 6 months		At least 6 months
2020-04-26 15:10:00	No	Female	18 - 29	New Brunswick					E1A	Worried a lot			No, neither	I’m not sure at this point	Really change how I live	Later than October	Equally worried about the health and economic impacts	Not at all	A few times a month	A few times a year	A few times a year	About once	A few times a year	A few times a month	Once a week or more	Not at all	About once	Not at all	Not at all	Not at all	Daily	Much more than usual	About the same as usual	Much more than usual	Much more than usual	No	No	No	No	A lot	A little better	Much worse	A little worse	Much worse		Right away		Within a few weeks	Within a few months
2020-04-26 15:13:00	No	Female	18 - 29	Ontario		Eastern [postal code starts with K]			K9J	A little worried			No, neither	I’m not sure at this point	Really change how I live	August	Equally worried about the health and economic impacts	Not at all	A few times a year	A few times a year	About once	About once	About once	A few times a year	A few times a month	Not at all	A few times a year	About once	Not at all	Not at all	Once a week or more	About the same as usual	Less than usual	More than usual	More than usual	No	No	No	No	Not much	Neither better nor worse	Neither better nor worse	Neither better nor worse	Much worse	Within a few months	Within a few weeks	At least 6 months	Within a few weeks	Within a few months
2020-04-26 15:08:00	No	Male	60 and over	Quebec	Region around Montreal				j5y	A little worried			No, neither	I’m not sure at this point	Eventually, I will go back to living life more or less how I did before	June	Equally worried about the health and economic impacts	A few times a month	Once a week or more	Not at all	Not at all	Not at all	Not at all	Not at all	Once a week or more	Not at all	Not at all	Once a week or more	A few times a month	Not at all	A few times a month	More than usual	More than usual	More than usual	More than usual	No	No	No	No	Not at all	Neither better nor worse	A little worse	Neither better nor worse	Much worse	Within a few months	Within a few months			Probably never again
2020-04-26 21:47:00	No	Female	18 - 29	Nova Scotia					B1R	Somewhat worried			No, neither	I’m not sure at this point	Eventually, I will go back to living life more or less how I did before	August	More worried about the health impact	About once	A few times a year	About once	Not at all	A few times a year	Not at all	A few times a year	A few times a month	About once	Not at all	Not at all	Not at all	Not at all	Daily	About the same as usual	About the same as usual	About the same as usual	About the same as usual	No	No	No	No	Not at all	Neither better nor worse	A little worse	Neither better nor worse	A little worse	Within a few months	Within a few months		Within a few months
2020-04-26 15:09:00	No	Male	60 and over	Alberta				Edmonton	T5X	A little worried			No, neither	I’m not sure at this point	Eventually, I will go back to living life more or less how I did before	Later than October	Equally worried about the health and economic impacts	A few times a month	Once a week or more	A few times a year	A few times a year	A few times a year	Not at all	A few times a month	Once a week or more	About once	Not at all	A few times a year	A few times a year	A few times a year	A few times a year	More than usual	Less than usual	Less than usual	Less than usual	No	No	Yes	No	A lot	A little worse	A little worse	A little worse	A little worse	Within a few months			At least 6 months
2020-04-26 15:06:00	No	Female	18 - 29	Ontario		GTA [postal code starts with L]			L6A	A little worried		Yes, someone I know personally		The worst is behind us now	Eventually, I will go back to living life more or less how I did before	July	More worried about the health impact	A few times a year	Not at all	Not at all	Not at all	Not at all	Not at all	A few times a year	A few times a month	Not at all	About once	A few times a year	Not at all	Not at all	Daily	Much more than usual	About the same as usual	About the same as usual	About the same as usual	No	No	No	No	Not much	Much worse	Much worse	Much worse	Much worse	Within a few weeks	Within a few weeks			Within a few weeks
2020-04-26 15:16:00	No	Female	18 - 29	Ontario		Eastern [postal code starts with K]			K1g	Worried a lot			No, neither	I’m not sure at this point	Eventually, I will go back to living life more or less how I did before	July	More worried about the health impact	Not at all	Not at all	A few times a year	A few times a year	A few times a year	About once	A few times a year	Once a week or more	Not at all	About once	Not at all	Once a week or more	Not at all	Daily	About the same as usual	About the same as usual	About the same as usual	More than usual	No	No	No	No	A little	A little worse	A little worse	A little worse	Much worse	Probably never again	Probably never again		At least 6 months	At least 6 months
2020-04-26 15:07:00	No	Female	18 - 29	Quebec	Other regions of Quebec				J1H	A little worried			No, neither	The worst is behind us now	Really change how I live	June	More worried about the health impact	Not at all	Not at all	Not at all	Not at all	Not at all	Not at all	About once	About once	Not at all	Not at all	Not at all	Not at all	Not at all	Once a week or more	About the same as usual	Much less than usual	Much less than usual	Much less than usual	No	No	No	No	Not at all	A little worse	Neither better nor worse	Neither better nor worse	A little worse		At least 6 months		At least 6 months	Probably never again
2020-04-26 16:08:00	No	Male	45 - 59	Ontario		Eastern [postal code starts with K]			K9L	Somewhat worried			No, neither	I’m not sure at this point	Really change how I live	Later than October	More worried about the health impact	Not at all	Not at all	Not at all	Not at all	Not at all	Not at all	Not at all	Not at all	Not at all	Not at all	Not at all	A few times a month	Not at all	Daily	About the same as usual	About the same as usual	Much less than usual	Much less than usual	No	No	No	No	Not at all	Neither better nor worse	Neither better nor worse	Neither better nor worse	Neither better nor worse	Within a few months			Within a few months
2020-04-26 15:13:00	No	Female	30 - 44	Alberta				South	T1C	A little worried		Yes, someone I know personally		The worst is still to come	Eventually, I will go back to living life more or less how I did before	October	Equally worried about the health and economic impacts	Not at all	About once	A few times a year	A few times a year	A few times a year	About once	About once	A few times a month	Not at all	Not at all	A few times a month	A few times a year	A few times a year	Daily	About the same as usual	About the same as usual	About the same as usual	More than usual	No	No	No	No	Not at all	Neither better nor worse	Much worse	A little worse	Neither better nor worse		At least 6 months
2020-04-26 15:07:00	No	Male	18 - 29	Quebec	Region around Montreal				J4b	Worried a lot			No, neither	I’m not sure at this point	Eventually, I will go back to living life more or less how I did before	August	Equally worried about the health and economic impacts	Once a week or more	A few times a year	Daily	A few times a month	Once a week or more	About once	A few times a year	A few times a year	About once	About once	Not at all	Not at all	Not at all	Daily	About the same as usual	About the same as usual	About the same as usual	About the same as usual	Yes	Yes	Yes	No	A lot	Neither better nor worse	Neither better nor worse	Neither better nor worse	Neither better nor worse	Right away	Within a few weeks
2020-04-26 15:22:00	No	Female	60 and over	Ontario		Southwestern [postal code starts with N]			N0H	Worried a lot			No, neither	The worst is behind us now	Really change how I live	July	Equally worried about the health and economic impacts	About once	Not at all	Not at all	A few times a year	A few times a year	Not at all	A few times a month	Once a week or more	A few times a year	A few times a year	A few times a year	About once	Not at all	Daily	Much more than usual	More than usual	More than usual	More than usual	No	No	No	No	A little	Neither better nor worse	A little worse	Neither better nor worse	Much worse		Probably never again	Within a few months	Within a few months
2020-04-26 15:09:00	No	Male	30 - 44	Ontario		Toronto [postal code starts with M]			L6Y	Worried a lot			No, neither	The worst is behind us now	Really change how I live	July	More worried about the economic impact	Daily	Once a week or more	Once a week or more	A few times a month	A few times a month	A few times a year	Once a week or more	A few times a month	A few times a year	A few times a year	Once a week or more	Once a week or more	A few times a year	A few times a month	Less than usual	More than usual	Much more than usual	Much more than usual	No	No	No	No	Not much	A little better	A little worse	A little worse	A little worse		At least 6 months	At least 6 months	Within a few weeks	Within a few weeks
2020-04-26 15:23:00	No	Female	45 - 59	Ontario		Southwestern [postal code starts with N]			N7L	A little worried			No, neither	I’m not sure at this point	Really change how I live	Later than October	Equally worried about the health and economic impacts	Not at all	About once	About once	About once	About once	About once	A few times a year	A few times a month	A few times a year	A few times a year	A few times a year	Daily	Not at all	Daily	Less than usual	About the same as usual	Less than usual	About the same as usual	No	No	No	No	Not at all	A little worse	A little worse	Neither better nor worse	A little worse	Probably never again	At least 6 months		At least 6 months
2020-04-26 15:20:00	No	Female	30 - 44	British Columbia			Vancouver Island		V9h	Worried a lot			No, neither	The worst is still to come	Eventually, I will go back to living life more or less how I did before	September	Equally worried about the health and economic impacts	A few times a year	A few times a year	A few times a year	A few times a year	A few times a year	A few times a year	A few times a month	A few times a month	Not at all	Not at all	Not at all	A few times a year	Not at all	Daily	Much more than usual	Much less than usual	About the same as usual	More than usual	No	No	No	No	Not at all	Neither better nor worse	Much worse	Much worse	A little worse	At least 6 months	Within a few months	At least 6 months		Within a few months
2020-04-26 15:11:00	No	Female	18 - 29	Ontario		GTA [postal code starts with L]			L3c	A little worried			No, neither	The worst is behind us now	Eventually, I will go back to living life more or less how I did before	September	Equally worried about the health and economic impacts	A few times a month	A few times a month	A few times a year	About once	A few times a year	About once	A few times a year	Once a week or more	About once	About once	Not at all	Not at all	Not at all	Daily	About the same as usual	About the same as usual	About the same as usual	About the same as usual	Yes	No	No	No	A lot	Much worse	Neither better nor worse	Neither better nor worse	Much worse	At least 6 months		At least 6 months	At least 6 months
2020-04-26 15:29:00	No	Male	60 and over	Ontario		Southwestern [postal code starts with N]			N3S	Somewhat worried			No, neither	I’m not sure at this point	Eventually, I will go back to living life more or less how I did before	September	Equally worried about the health and economic impacts	Not at all	Not at all	About once	About once	A few times a year	About once	A few times a month	Once a week or more	About once	About once	A few times a year	About once	About once	Daily	About the same as usual	About the same as usual	About the same as usual	About the same as usual	No	No	No	No	Not at all	A little worse	A little worse	Neither better nor worse	A little worse		At least 6 months		Within a few months
2020-04-26 15:15:00	No	Male	18 - 29	Quebec	Island of Montreal and Laval				H4V	Worried a lot		Yes, someone I know personally		The worst is still to come	Really change how I live	Later than October	Equally worried about the health and economic impacts	A few times a month	Once a week or more	A few times a year	A few times a year	A few times a year	A few times a year	A few times a year	Once a week or more	Not at all	A few times a year	Daily	Once a week or more	Not at all	Daily	Much more than usual	Much more than usual	Much more than usual	Much more than usual	No	No	No	No	Not at all	Neither better nor worse	A little worse	Neither better nor worse	Neither better nor worse			At least 6 months	At least 6 months
2020-04-26 15:31:00	No	Female	60 and over	Alberta				Northwest	T8V	Extremely worried			No, neither	The worst is still to come	Really change how I live	Later than October	Equally worried about the health and economic impacts	About once	Once a week or more	A few times a year	A few times a year	A few times a month	A few times a year	Once a week or more	Once a week or more	A few times a year	A few times a year	Daily	A few times a month	Daily	Daily	About the same as usual	More than usual	Much more than usual	More than usual	Yes	No	Yes	No	A lot	Neither better nor worse	A little worse	Neither better nor worse	A little worse			Probably never again	At least 6 months	At least 6 months
2020-04-26 15:21:00	No	Female	45 - 59	British Columbia			Metro Vancouver/Lower Mainland		V4W	A little worried			No, neither	I’m not sure at this point	Eventually, I will go back to living life more or less how I did before	Later than October	Equally worried about the health and economic impacts	Not at all	About once	About once	About once	A few times a year	Not at all	A few times a year	A few times a year	Not at all	About once	Not at all	A few times a month	Not at all	Daily	About the same as usual	About the same as usual	About the same as usual	About the same as usual	No	No	No	No	Not at all	A little worse	Much worse	A little worse	Much worse	At least 6 months			At least 6 months
2020-04-26 15:18:00	No	Female	30 - 44	Ontario		Toronto [postal code starts with M]			M4P	Worried a lot			No, neither	The worst is still to come	Really change how I live	August	More worried about the economic impact	A few times a month	About once	A few times a year	A few times a year	A few times a year	A few times a year	A few times a year	A few times a month	A few times a year	About once	A few times a year	A few times a year	A few times a year	Daily	More than usual	More than usual	More than usual	More than usual	No	Yes	No	No	A little	A little worse	A little worse	A little worse	A little worse	At least 6 months	At least 6 months	At least 6 months		At least 6 months
2020-04-26 15:22:00	No	Male	30 - 44	Ontario		Toronto [postal code starts with M]			M2H	Somewhat worried			No, neither	The worst is still to come	Eventually, I will go back to living life more or less how I did before	Later than October	More worried about the health impact	Once a week or more	Once a week or more	A few times a month	A few times a year	A few times a month	Not at all	A few times a month	Once a week or more	A few times a year	A few times a year	Once a week or more	About once	About once	Daily	About the same as usual	About the same as usual	About the same as usual	About the same as usual	Yes	Yes	No	No	A lot	Much worse	A little worse	A little worse	Much worse	Within a few weeks			At least 6 months	Within a few weeks
2020-04-26 15:20:00	No	Female	45 - 59	Alberta				Edmonton	T6J	Somewhat worried			No, neither	The worst is behind us now	Eventually, I will go back to living life more or less how I did before	Later than October	Equally worried about the health and economic impacts	Not at all	Not at all	About once	Not at all	About once	Not at all	A few times a year	A few times a year	About once	About once	Not at all	Not at all	About once	Daily	About the same as usual	About the same as usual	More than usual	More than usual	No	No	No	No	Not much	Neither better nor worse	A little worse	Much worse	Much worse	At least 6 months	At least 6 months	At least 6 months	At least 6 months
2020-04-26 15:34:00	No	Female	30 - 44	British Columbia			Metro Vancouver/Lower Mainland		V7J	Extremely worried		Yes, someone I know personally		I’m not sure at this point	Really change how I live	Later than October	Equally worried about the health and economic impacts	Not at all	A few times a year	A few times a year	A few times a year	A few times a year	A few times a year	A few times a month	A few times a month	About once	A few times a year	A few times a year	A few times a month	Not at all	Daily	About the same as usual	More than usual	About the same as usual	About the same as usual	Yes	Yes	Yes	No	A little	Much worse	Much worse	Much worse	Much worse		At least 6 months	At least 6 months		At least 6 months
2020-04-26 15:24:00	No	Female	30 - 44	Saskatchewan					S4S	Worried a lot			No, neither	The worst is still to come	Eventually, I will go back to living life more or less how I did before	August	Equally worried about the health and economic impacts	A few times a year	A few times a month	A few times a year	A few times a month	A few times a year	A few times a year	A few times a month	Once a week or more	A few times a year	About once	A few times a year	A few times a month	A few times a year	Daily	About the same as usual	About the same as usual	About the same as usual	About the same as usual	Yes	Yes	Yes	No	A little	Much worse	A little worse	A little worse	Much worse	At least 6 months				Within a few months
2020-04-26 15:26:00	No	Male	45 - 59	Alberta				Calgary	T3C	Somewhat worried			No, neither	I’m not sure at this point	Eventually, I will go back to living life more or less how I did before	September	Equally worried about the health and economic impacts	A few times a year	A few times a year	Not at all	Not at all	Not at all	Not at all	Not at all	A few times a year	About once	Not at all	A few times a year	Not at all	Not at all	Once a week or more	About the same as usual	About the same as usual	About the same as usual	About the same as usual	No	No	No	No	Not at all	A little better	A little better	Much better	Much better	At least 6 months				At least 6 months
2020-04-26 15:30:00	No	Female	18 - 29	Ontario		Toronto [postal code starts with M]			M1H	Worried a lot			No, neither	I’m not sure at this point	Really change how I live	October	Equally worried about the health and economic impacts	Not at all	About once	About once	About once	A few times a year	A few times a year	A few times a month	A few times a month	About once	About once	A few times a month	Once a week or more	A few times a year	Daily	More than usual	More than usual	About the same as usual	More than usual	No	No	Yes	No	A little	Much better	A little better	A little better	A little worse	Within a few months		At least 6 months		Within a few months
2020-04-26 15:30:00	No	Female	18 - 29	Saskatchewan					S7T	Extremely worried			No, neither	The worst is still to come	Really change how I live	Later than October	Equally worried about the health and economic impacts	About once	A few times a year	About once	About once	A few times a year	About once	About once	A few times a month	A few times a year	About once	About once	A few times a year	Not at all	Once a week or more	More than usual	About the same as usual	More than usual	More than usual	No	Yes	Yes	No	A little	Neither better nor worse	A little worse	Neither better nor worse	Much worse	At least 6 months	Within a few months		At least 6 months	Within a few months
2020-04-26 15:31:00	No	Male	30 - 44	Nova Scotia					B3J	A little worried			No, neither	I’m not sure at this point	Eventually, I will go back to living life more or less how I did before	July	Equally worried about the health and economic impacts	Not at all	Not at all	Not at all	Not at all	Not at all	Not at all	Not at all	Once a week or more	Not at all	Not at all	A few times a month	A few times a year	A few times a year	Daily	About the same as usual	About the same as usual	About the same as usual	About the same as usual	No	No	No	No	Not at all	Neither better nor worse	Much worse	Neither better nor worse	Neither better nor worse	At least 6 months	At least 6 months	At least 6 months	At least 6 months	At least 6 months
2020-04-26 15:30:00	No	Female	60 and over	Ontario		Eastern [postal code starts with K]			K0B	Worried a lot			No, neither	I’m not sure at this point	Eventually, I will go back to living life more or less how I did before	Later than October	More worried about the health impact	Not at all	A few times a year	Not at all	About once	A few times a year	Not at all	Not at all	A few times a year	Not at all	Not at all	Once a week or more	Once a week or more	Not at all	Once a week or more	About the same as usual	About the same as usual	About the same as usual	About the same as usual	No	No	No	No	Not at all	A little worse	A little worse	A little worse	A little worse	Probably never again	Probably never again		At least 6 months	Probably never again
2020-04-26 15:33:00	No	Female	45 - 59	Manitoba					R0C	A little worried			No, neither	I’m not sure at this point	Eventually, I will go back to living life more or less how I did before	July	Equally worried about the health and economic impacts	Not at all	Not at all	Not at all	About once	About once	Not at all	About once	A few times a year	About once	About once	Not at all	Not at all	Not at all	Once a week or more	About the same as usual	About the same as usual	About the same as usual	About the same as usual	No	No	No	No	Not at all	Neither better nor worse	Neither better nor worse	Neither better nor worse	A little worse				At least 6 months
2020-04-26 15:31:00	No	Female	18 - 29	Ontario		GTA [postal code starts with L]			L0L	A little worried			No, neither	I’m not sure at this point	Really change how I live	July	More worried about the health impact	A few times a year	A few times a year	About once	Not at all	About once	About once	A few times a year	A few times a month	About once	Not at all	Not at all	Not at all	Not at all	Daily	About the same as usual	About the same as usual	About the same as usual	About the same as usual	Yes	No	No	No	A lot	A little worse	A little worse	Neither better nor worse	Much worse	Within a few weeks		Within a few weeks
2020-04-26 15:30:00	No	Female	30 - 44	Newfoundland and Labrador					A2A	Worried a lot			No, neither	I’m not sure at this point	Eventually, I will go back to living life more or less how I did before	September	More worried about the economic impact	Not at all	Not at all	Not at all	Not at all	Not at all	Not at all	A few times a year	A few times a year	About once	Not at all	Not at all	A few times a month	Not at all	Daily	About the same as usual	About the same as usual	About the same as usual	About the same as usual	No	No	No	No	A little	Neither better nor worse	A little worse	A little worse	A little worse		At least 6 months			At least 6 months
2020-04-26 15:34:00	No	Female	45 - 59	Ontario		Toronto [postal code starts with M]			M1V	A little worried	Yes, me			The worst is still to come	Really change how I live	Later than October	Equally worried about the health and economic impacts	Not at all	Not at all	Not at all	Not at all	Not at all	Not at all	About once	Once a week or more	Not at all	About once	Not at all	Not at all	Not at all	Daily	About the same as usual	About the same as usual	About the same as usual	About the same as usual	No	No	No	No	Not at all	Neither better nor worse	A little worse	Much worse	Neither better nor worse			Probably never again	Probably never again	Probably never again
2020-04-26 15:28:00	No	Female	30 - 44	British Columbia			Metro Vancouver/Lower Mainland		V1w	Somewhat worried			No, neither	I’m not sure at this point	Really change how I live	July	Equally worried about the health and economic impacts	About once	A few times a month	A few times a year	A few times a year	A few times a year	About once	A few times a year	A few times a month	A few times a year	A few times a year	A few times a year	A few times a year	Not at all	A few times a year	More than usual	More than usual	More than usual	More than usual	Yes	Yes	Yes	No	Not much	A little worse	A little worse	A little worse	A little worse	Probably never again			At least 6 months
2020-04-26 15:40:00	No	Male	60 and over	Ontario		GTA [postal code starts with L]			L1S	Worried a lot			No, neither	The worst is behind us now	Eventually, I will go back to living life more or less how I did before	June	Equally worried about the health and economic impacts	A few times a year	Not at all	About once	About once	A few times a year	A few times a year	A few times a year	Once a week or more	A few times a year	A few times a year	A few times a year	Not at all	About once	Daily	Much more than usual	More than usual	About the same as usual	More than usual	No	No	No	No	Not at all	A little worse	A little worse	Neither better nor worse	A little worse	At least 6 months		Within a few months	Within a few months
2020-04-26 15:46:00	No	Female	30 - 44	Ontario		GTA [postal code starts with L]			L3P	Worried a lot			No, neither	The worst is behind us now	Eventually, I will go back to living life more or less how I did before	Later than October	Equally worried about the health and economic impacts	Not at all	A few times a year	A few times a year	A few times a year	A few times a year	About once	A few times a month	Once a week or more	Not at all	About once	A few times a year	Daily	A few times a year	Daily	Much more than usual	Much more than usual	About the same as usual	About the same as usual	No	No	No	No	A little	A little worse	Neither better nor worse	Neither better nor worse	Much worse		Within a few months	Within a few months
2020-04-26 15:34:00	No	Female	18 - 29	Ontario		Toronto [postal code starts with M]			M4K	Somewhat worried		Yes, someone I know personally		The worst is still to come	Eventually, I will go back to living life more or less how I did before	August	Equally worried about the health and economic impacts	Daily	Daily	A few times a year	A few times a year	Once a week or more	A few times a month	A few times a year	Daily	A few times a month	A few times a month	A few times a year	About once	About once	Daily	Much more than usual	More than usual	Much less than usual	Much less than usual	No	Yes	Yes	No	A lot	Neither better nor worse	A little worse	Much worse	Much worse		Within a few weeks	Within a few months	Within a few weeks	Right away
2020-04-26 15:35:00	No	Male	45 - 59	Ontario		Toronto [postal code starts with M]			m1m	Not worried at all			No, neither	The worst is behind us now	Eventually, I will go back to living life more or less how I did before	July	More worried about the economic impact	Not at all	Not at all	Not at all	Not at all	Not at all	Not at all	Not at all	A few times a year	Not at all	Not at all	Not at all	Not at all	Not at all	Once a week or more	More than usual	About the same as usual	About the same as usual	About the same as usual	No	No	No	No	Not at all	Neither better nor worse	A little worse	Neither better nor worse	Neither better nor worse	Within a few months		Within a few months	Within a few months
2020-04-26 15:36:00	No	Female	18 - 29	Ontario		Toronto [postal code starts with M]			M1B	Somewhat worried			No, neither	I’m not sure at this point	Eventually, I will go back to living life more or less how I did before	June	More worried about the economic impact	Not at all	Not at all	A few times a year	About once	A few times a year	About once	A few times a month	About once	Not at all	Not at all	About once	A few times a year	About once	Once a week or more	About the same as usual	About the same as usual	About the same as usual	About the same as usual	No	No	No	No	Not much	Neither better nor worse	A little worse	Neither better nor worse	A little worse	At least 6 months			Within a few months	Within a few months
2020-04-26 16:02:00	No	Male	18 - 29	British Columbia			Metro Vancouver/Lower Mainland		v6x	Worried a lot			No, neither	The worst is still to come	Really change how I live	July	Equally worried about the health and economic impacts	A few times a month	A few times a month	Not at all	About once	A few times a month	About once	A few times a year	Once a week or more	Not at all	A few times a year	A few times a month	Daily	A few times a month	Daily	More than usual	Much more than usual	Much more than usual	Much more than usual	No	No	No	No	Not much	Neither better nor worse	Neither better nor worse	Neither better nor worse	A little worse	Within a few months	Within a few weeks			At least 6 months
2020-04-26 15:48:00	No	Male	18 - 29	Ontario		Toronto [postal code starts with M]			M5E	Worried a lot			No, neither	The worst is still to come	Eventually, I will go back to living life more or less how I did before	August	Equally worried about the health and economic impacts	About once	A few times a year	A few times a year	A few times a year	Not at all	A few times a year	A few times a year	A few times a month	About once	A few times a year	Daily	Daily	Not at all	Daily	About the same as usual	Much more than usual	More than usual	Much more than usual	Yes	No	Yes	No	A little	Much worse	Neither better nor worse	A little worse	Neither better nor worse	At least 6 months		Within a few weeks	Within a few weeks	Within a few months
2020-04-26 15:34:00	No	Female	30 - 44	Ontario		GTA [postal code starts with L]			L1R	A little worried			No, neither	The worst is still to come	Really change how I live	September	Equally worried about the health and economic impacts	Not at all	Not at all	A few times a month	Not at all	Not at all	A few times a year	A few times a year	A few times a month	A few times a year	A few times a year	A few times a year	A few times a year	A few times a year	A few times a year	More than usual	More than usual	More than usual	More than usual	Yes	Yes	No	No	A lot	A little worse	A little worse	A little worse	A little worse				At least 6 months	Probably never again
2020-04-26 15:36:00	No	Female	18 - 29	Alberta				Edmonton	T6C	Somewhat worried		Yes, someone I know personally		I’m not sure at this point	Eventually, I will go back to living life more or less how I did before	August	Equally worried about the health and economic impacts	A few times a year	A few times a year	About once	About once	About once	About once	A few times a year	A few times a year	Not at all	Not at all	A few times a year	A few times a month	Not at all	Daily	About the same as usual	More than usual	Less than usual	More than usual	No	No	No	No	Not at all	Neither better nor worse	A little worse	A little worse	A little better	Within a few months			At least 6 months	At least 6 months
2020-04-26 15:48:00	No	Male	60 and over	Ontario		North [postal code starts with P]			P3E	A little worried			No, neither	The worst is behind us now	Eventually, I will go back to living life more or less how I did before	July	More worried about the economic impact	Not at all	A few times a year	Not at all	Not at all	A few times a year	Not at all	A few times a month	A few times a month	A few times a year	About once	About once	A few times a month	Not at all	Daily	About the same as usual	About the same as usual	About the same as usual	About the same as usual	Yes	No	Yes	No	A little	Neither better nor worse	A little worse	Neither better nor worse	A little worse	Within a few weeks	Within a few weeks			Within a few months
2020-04-26 15:45:00	No	Female	30 - 44	Alberta				Edmonton	T6X	Somewhat worried			No, neither	I’m not sure at this point	Eventually, I will go back to living life more or less how I did before	August	Equally worried about the health and economic impacts	A few times a year	A few times a year	A few times a year	About once	About once	A few times a year	A few times a year	A few times a month	A few times a year	About once	Daily	Once a week or more	Not at all	Daily	Much more than usual	More than usual	More than usual	More than usual	Yes	Yes	No	No	A lot	Much worse	Neither better nor worse	A little worse	Much worse
2020-04-26 16:01:00	No	Male	45 - 59	Ontario		Toronto [postal code starts with M]			M1H	A little worried			No, neither	The worst is behind us now	Really change how I live	September	Equally worried about the health and economic impacts	Not at all	Not at all	Not at all	Not at all	A few times a year	About once	A few times a year	A few times a year	Not at all	About once	A few times a year	A few times a year	A few times a year	Daily	Much more than usual	More than usual	More than usual	More than usual	No	No	No	No	Not at all	A little better	Neither better nor worse	A little better	Neither better nor worse	Probably never again	Probably never again	Probably never again	Probably never again
2020-04-26 15:52:00	No	Male	18 - 29	Manitoba					r2r	Worried a lot			No, neither	I’m not sure at this point	Eventually, I will go back to living life more or less how I did before	Later than October	More worried about the health impact	A few times a year	A few times a year	A few times a year	A few times a year	A few times a year	Not at all	About once	A few times a year	Not at all	Not at all	A few times a month	Daily	Not at all	Daily	Much more than usual	More than usual	More than usual	Much more than usual	No	Yes	No	Yes	A lot	A little better	A little better	A little worse	A little better	Within a few months	Within a few months	Within a few months		Within a few months
2020-04-26 15:47:00	No	Male	45 - 59	New Brunswick					E2A	A little worried			No, neither	I’m not sure at this point	Really change how I live	June	Equally worried about the health and economic impacts	Not at all	Not at all	About once	A few times a year	A few times a year	Not at all	Not at all	A few times a year	A few times a year	About once	Once a week or more	Once a week or more	Not at all	Daily	About the same as usual	About the same as usual	About the same as usual	About the same as usual	No	No	No	No	Not at all	Neither better nor worse	Neither better nor worse	Neither better nor worse	Neither better nor worse	At least 6 months	At least 6 months			At least 6 months
2020-04-26 15:57:00	No	Male	45 - 59	Ontario		GTA [postal code starts with L]			L1J	Somewhat worried			No, neither	I’m not sure at this point	Really change how I live	Later than October	Equally worried about the health and economic impacts	A few times a year	A few times a year	Not at all	A few times a year	A few times a year	Not at all	A few times a year	A few times a month	Not at all	Not at all	Not at all	Not at all	Not at all	A few times a month	About the same as usual	About the same as usual	About the same as usual	About the same as usual	No	No	No	No	Not at all	Neither better nor worse	A little worse	Neither better nor worse	Neither better nor worse	Within a few months	Within a few months	At least 6 months
2020-04-26 15:56:00	No	Female	30 - 44	New Brunswick					E6C	A little worried			No, neither	I’m not sure at this point	Eventually, I will go back to living life more or less how I did before	July	Equally worried about the health and economic impacts	Not at all	About once	Not at all	Not at all	Not at all	Not at all	About once	A few times a month	Not at all	Not at all	Not at all	Not at all	Not at all	Not at all	About the same as usual	About the same as usual	About the same as usual	About the same as usual	No	No	No	No	A little	Neither better nor worse	Neither better nor worse	Neither better nor worse	A little worse		At least 6 months	Within a few months
2020-04-26 15:47:00	No	Female	30 - 44	Ontario		Eastern [postal code starts with K]			K7A	Worried a lot			No, neither	I’m not sure at this point	Eventually, I will go back to living life more or less how I did before	September	More worried about the health impact	Not at all	Not at all	About once	About once	About once	Not at all	A few times a year	A few times a month	Not at all	About once	Not at all	A few times a year	About once	Daily	More than usual	Much more than usual	More than usual	Much more than usual	No	No	No	No	Not at all	Neither better nor worse	Much worse	A little worse	Much worse			At least 6 months
2020-04-26 16:06:00	No	Female	30 - 44	Ontario		Southwestern [postal code starts with N]			N1L	Worried a lot			No, neither	The worst is behind us now	Eventually, I will go back to living life more or less how I did before	June	Equally worried about the health and economic impacts	Not at all	Not at all	Not at all	Not at all	A few times a year	Not at all	A few times a year	A few times a year	Not at all	About once	Not at all	A few times a year	Not at all	A few times a year	About the same as usual	About the same as usual	About the same as usual	About the same as usual	No	No	No	No	Not at all	Neither better nor worse	A little worse	Neither better nor worse	Neither better nor worse	Probably never again		At least 6 months		At least 6 months
2020-04-26 15:49:00	No	Female	18 - 29	Nova Scotia					B5a	Somewhat worried			No, neither	The worst is still to come	Eventually, I will go back to living life more or less how I did before	October	Equally worried about the health and economic impacts	A few times a year	Not at all	Not at all	Not at all	Not at all	Not at all	A few times a year	A few times a month	Not at all	About once	Once a week or more	Not at all	Not at all	Daily	More than usual	About the same as usual	Much less than usual	More than usual	No	No	No	No	Not at all	Neither better nor worse	Neither better nor worse	Much better	A little worse		Probably never again	Probably never again	Within a few months
2020-04-26 15:48:00	No	Female	30 - 44	British Columbia			Metro Vancouver/Lower Mainland		V6B	A little worried			No, neither	I’m not sure at this point	Really change how I live	August	More worried about the economic impact	A few times a year	Once a week or more	A few times a year	A few times a year	Once a week or more	A few times a year	A few times a month	Once a week or more	A few times a year	A few times a year	Not at all	Not at all	Not at all	Daily	Much more than usual	About the same as usual	About the same as usual	About the same as usual	No	No	Yes	Yes	A little	Neither better nor worse	Neither better nor worse	A little worse	A little worse	At least 6 months	Within a few weeks	At least 6 months	At least 6 months	At least 6 months
2020-04-26 15:46:00	No	Male	18 - 29	Ontario		GTA [postal code starts with L]			L7A	A little worried			No, neither	The worst is behind us now	Eventually, I will go back to living life more or less how I did before	June	More worried about the economic impact	Not at all	Not at all	A few times a year	A few times a year	Not at all	About once	About once	A few times a year	Not at all	About once	Not at all	A few times a month	Not at all	Daily	About the same as usual	About the same as usual	Much more than usual	Much more than usual	Yes	Yes	No	No	Not at all	Much worse	Much better	Much worse	Much worse		Within a few months		Within a few months	Within a few months
2020-04-26 16:01:00	No	Female	60 and over	British Columbia			Interior		V0K	A little worried			No, neither	I’m not sure at this point	Eventually, I will go back to living life more or less how I did before	August	Equally worried about the health and economic impacts	Not at all	Not at all	Not at all	Not at all	Not at all	Not at all	Not at all	A few times a year	Not at all	Not at all	Not at all	Not at all	Not at all	Once a week or more	About the same as usual	About the same as usual	About the same as usual	About the same as usual	No	No	No	No	Not at all	Neither better nor worse	A little worse	A little worse	Neither better nor worse				Within a few months	Probably never again
2020-04-26 15:57:00	No	Male	30 - 44	Ontario		Toronto [postal code starts with M]			M9w	Somewhat worried		Yes, someone I know personally		I’m not sure at this point	Eventually, I will go back to living life more or less how I did before	September	Equally worried about the health and economic impacts	About once	Not at all	About once	A few times a year	About once	About once	A few times a year	A few times a year	A few times a year	A few times a year	Not at all	A few times a year	Not at all	A few times a year	More than usual	More than usual	More than usual	More than usual	No	No	No	No	Not at all	Neither better nor worse	Neither better nor worse	Neither better nor worse	Neither better nor worse	At least 6 months		At least 6 months	At least 6 months
2020-04-26 15:50:00	No	Female	30 - 44	Ontario		Toronto [postal code starts with M]			M4R	Extremely worried			No, neither	The worst is still to come	Really change how I live	August	More worried about the health impact	Not at all	Not at all	Not at all	Not at all	Not at all	Not at all	About once	A few times a year	Once a week or more	A few times a year	A few times a month	Daily	Not at all	Daily	Much more than usual	Much more than usual	Much more than usual	More than usual	No	No	No	No	Not at all	Neither better nor worse	Neither better nor worse	A little worse	A little worse				At least 6 months	At least 6 months
2020-04-26 16:00:00	No	Female	30 - 44	Ontario		Toronto [postal code starts with M]			M3M	Somewhat worried		Yes, someone I know personally		I’m not sure at this point	Eventually, I will go back to living life more or less how I did before	July	Equally worried about the health and economic impacts	A few times a year	A few times a year	A few times a year	About once	A few times a year	A few times a month	A few times a year	A few times a month	A few times a year	A few times a year	A few times a year	Daily	Not at all	Daily	Much more than usual	More than usual	Much more than usual	Much more than usual	No	No	No	No	A little	Neither better nor worse	A little worse	Much worse	A little worse		Within a few months	Within a few months	Within a few months
2020-04-26 15:49:00	No	Female	30 - 44	Ontario		Eastern [postal code starts with K]			K1t	Somewhat worried			No, neither	I’m not sure at this point	Eventually, I will go back to living life more or less how I did before	June	Equally worried about the health and economic impacts	Not at all	Not at all	Not at all	Not at all	Not at all	Not at all	A few times a year	A few times a month	Not at all	A few times a year	Once a week or more	Not at all	Not at all	Daily	About the same as usual	Much less than usual	Much more than usual	About the same as usual	No	No	No	No	Not at all	Neither better nor worse	A little worse	A little worse	A little worse		Within a few weeks	Probably never again		Probably never again
2020-04-26 15:51:00	No	Female	18 - 29	Ontario		GTA [postal code starts with L]			l6t	Somewhat worried			No, neither	The worst is behind us now	Eventually, I will go back to living life more or less how I did before	June	More worried about the health impact	Once a week or more	Once a week or more	A few times a year	About once	A few times a year	Not at all	A few times a year	A few times a month	Not at all	About once	About once	A few times a year	About once	Daily	Much more than usual	About the same as usual	About the same as usual	About the same as usual	No	No	Yes	No	A little	Much worse	Neither better nor worse	A little worse	Much worse			Within a few months	Within a few months
2020-04-26 15:59:00	No	Female	30 - 44	Ontario		Eastern [postal code starts with K]			K1N	Somewhat worried			No, neither	The worst is behind us now	Eventually, I will go back to living life more or less how I did before	August	Equally worried about the health and economic impacts	Not at all	A few times a year	Not at all	Not at all	A few times a year	Not at all	A few times a year	A few times a month	About once	About once	A few times a month	A few times a month	Not at all	Daily	More than usual	About the same as usual	About the same as usual	About the same as usual	No	No	No	No	Not at all	Neither better nor worse	A little worse	Neither better nor worse	A little worse	At least 6 months		At least 6 months	At least 6 months	At least 6 months
2020-04-26 16:11:00	No	Male	45 - 59	Ontario		Toronto [postal code starts with M]			M9p	A little worried			No, neither	The worst is behind us now	Eventually, I will go back to living life more or less how I did before	June	Equally worried about the health and economic impacts	Not at all	A few times a year	A few times a year	A few times a year	A few times a year	A few times a year	A few times a year	A few times a month	A few times a year	A few times a year	About once	A few times a month	Not at all	Daily	About the same as usual	More than usual	Much more than usual	Much more than usual	Yes	Yes	Yes	Yes	A little	A little worse	Much worse	Much worse	Much worse	At least 6 months	At least 6 months	Within a few months	Within a few weeks	Within a few months
2020-04-26 16:18:00	No	Female	60 and over	Ontario		Toronto [postal code starts with M]			M9C	Extremely worried			No, neither	The worst is still to come	Really change how I live	Later than October	More worried about the health impact	Not at all	Not at all	Not at all	Not at all	Not at all	Not at all	Not at all	A few times a month	Not at all	About once	Not at all	Not at all	Not at all	Daily	About the same as usual	More than usual	More than usual	More than usual	No	No	No	No	Not at all	Neither better nor worse	Much worse	Neither better nor worse	Neither better nor worse		Probably never again	Probably never again
2020-04-26 16:02:00	No	Female	30 - 44	Ontario		GTA [postal code starts with L]			L4R	Somewhat worried			No, neither	I’m not sure at this point	Eventually, I will go back to living life more or less how I did before	June	Equally worried about the health and economic impacts	About once	A few times a month	About once	About once	About once	Not at all	A few times a year	A few times a year	Not at all	About once	Not at all	Not at all	Not at all	Daily	About the same as usual	About the same as usual	About the same as usual	About the same as usual	No	No	No	No	A little	Neither better nor worse	A little worse	Much worse	A little worse	At least 6 months		At least 6 months	At least 6 months
2020-04-26 16:05:00	No	Female	45 - 59	Ontario		GTA [postal code starts with L]			L9T	Worried a lot		Yes, someone I know personally		The worst is still to come	Really change how I live	July	More worried about the economic impact	A few times a year	A few times a year	A few times a year	About once	A few times a year	About once	A few times a year	A few times a month	About once	About once	A few times a year	A few times a month	A few times a year	Daily	Much more than usual	About the same as usual	About the same as usual	About the same as usual	No	No	No	No	Not at all	Neither better nor worse	A little worse	A little worse	Neither better nor worse	Within a few months		Within a few months	Within a few months
2020-04-26 16:04:00	No	Female	30 - 44	Ontario		Southwestern [postal code starts with N]			N7L	A little worried		Yes, someone I know personally		I’m not sure at this point	Eventually, I will go back to living life more or less how I did before	July	More worried about the economic impact	Not at all	A few times a year	Not at all	Not at all	Not at all	Not at all	A few times a year	Once a week or more	About once	A few times a year	Not at all	A few times a month	Not at all	A few times a year	More than usual	More than usual	More than usual	More than usual	No	No	No	No	A little	Neither better nor worse	Neither better nor worse	Neither better nor worse	A little worse		At least 6 months
2020-04-26 16:09:00	No	Female	60 and over	Ontario		GTA [postal code starts with L]			L4b	Worried a lot			No, neither	The worst is still to come	Eventually, I will go back to living life more or less how I did before	Later than October	Equally worried about the health and economic impacts	Not at all	Not at all	About once	About once	A few times a year	Not at all	A few times a year	A few times a month	About once	About once	Not at all	Not at all	A few times a year	Once a week or more	About the same as usual	About the same as usual	Less than usual	About the same as usual	No	No	No	No	Not at all	A little worse	Much worse	Neither better nor worse	A little worse	At least 6 months				At least 6 months
2020-04-26 16:13:00	No	Female	45 - 59	British Columbia			Vancouver Island		V9N	Worried a lot			No, neither	The worst is still to come	Eventually, I will go back to living life more or less how I did before	Later than October	More worried about the health impact	Not at all	A few times a year	Not at all	A few times a year	A few times a year	Not at all	A few times a year	Once a week or more	A few times a year	About once	Not at all	A few times a month	Not at all	Daily	About the same as usual	About the same as usual	About the same as usual	About the same as usual	Yes	Yes	Yes	Yes	A lot	Much worse	A little worse	Neither better nor worse	Much worse				At least 6 months	At least 6 months
2020-04-26 16:07:00	No	Female	18 - 29	Alberta				Calgary	T3a	A little worried			No, neither	The worst is still to come	Eventually, I will go back to living life more or less how I did before	October	Equally worried about the health and economic impacts	A few times a year	A few times a month	A few times a year	About once	About once	A few times a year	About once	A few times a month	About once	About once	Not at all	Not at all	Not at all	Daily	About the same as usual	About the same as usual	About the same as usual	About the same as usual	No	No	No	No	Not at all	Neither better nor worse	Neither better nor worse	Neither better nor worse	A little worse	Within a few months	Within a few months
2020-04-26 16:06:00	No	Female	60 and over	Saskatchewan					S0G	Somewhat worried			No, neither	I’m not sure at this point	Eventually, I will go back to living life more or less how I did before	July	More worried about the health impact	Not at all	Not at all	Not at all	Not at all	A few times a year	Not at all	Not at all	A few times a year	A few times a year	Not at all	A few times a month	A few times a month	Not at all	Daily	More than usual	More than usual	More than usual	More than usual	No	No	No	No	Not at all	Much worse	Neither better nor worse	A little worse	Much worse		Probably never again	Probably never again	Probably never again	Probably never again
2020-04-26 16:15:00	No	Male	30 - 44	Ontario		Eastern [postal code starts with K]			K0A	A little worried			No, neither	I’m not sure at this point	Eventually, I will go back to living life more or less how I did before	August	More worried about the health impact	Not at all	Not at all	Not at all	Not at all	Not at all	Not at all	Not at all	A few times a month	Not at all	Not at all	Not at all	Daily	Not at all	Daily	About the same as usual	About the same as usual	About the same as usual	About the same as usual	No	No	No	No	Not at all	Much better	Neither better nor worse	Neither better nor worse	Neither better nor worse			At least 6 months	At least 6 months	At least 6 months
2020-04-26 16:10:00	No	Female	45 - 59	British Columbia			Metro Vancouver/Lower Mainland		V5J	Somewhat worried			No, neither	I’m not sure at this point	Eventually, I will go back to living life more or less how I did before	July	Equally worried about the health and economic impacts	Not at all	A few times a year	About once	About once	A few times a year	A few times a year	A few times a year	Once a week or more	A few times a year	About once	About once	Not at all	Not at all	Daily	More than usual	About the same as usual	About the same as usual	More than usual	No	No	No	No	Not at all	Neither better nor worse	A little worse	Neither better nor worse	Much worse	Probably never again	At least 6 months			At least 6 months
2020-04-26 16:10:00	No	Female	30 - 44	Ontario		GTA [postal code starts with L]			L3R	Somewhat worried		Yes, someone I know personally		I’m not sure at this point	Really change how I live	August	More worried about the economic impact	About once	A few times a month	About once	A few times a year	A few times a year	A few times a year	A few times a month	Once a week or more	A few times a year	A few times a year	Once a week or more	Once a week or more	About once	Once a week or more	More than usual	Much more than usual	More than usual	More than usual	Yes	No	No	No	A little	A little worse	A little worse	Neither better nor worse	A little worse		Within a few months	At least 6 months	Within a few months
2020-04-26 16:10:00	No	Female	18 - 29	Ontario		Toronto [postal code starts with M]			M3A	Worried a lot			No, neither	The worst is still to come	Eventually, I will go back to living life more or less how I did before	September	More worried about the health impact	Not at all	About once	Not at all	About once	About once	Not at all	A few times a month	A few times a year	Not at all	Not at all	Once a week or more	Not at all	Not at all	Once a week or more	Much more than usual	Much more than usual	About the same as usual	About the same as usual	No	No	No	No	Not at all	Neither better nor worse	A little better	Much worse	Much worse		At least 6 months
2020-04-26 16:17:00	No	Female	18 - 29	Ontario		Toronto [postal code starts with M]			M3N	A little worried			No, neither	I’m not sure at this point	Really change how I live	July	Equally worried about the health and economic impacts	About once	Not at all	Not at all	Not at all	Not at all	About once	Not at all	About once	Not at all	Not at all	Not at all	Once a week or more	Not at all	Once a week or more	Much more than usual	About the same as usual	Much less than usual	About the same as usual	No	No	No	No	Not at all	Neither better nor worse	A little worse	Neither better nor worse	A little worse		At least 6 months	At least 6 months	At least 6 months	At least 6 months
2020-04-26 16:26:00	No	Female	30 - 44	Alberta				Edmonton	T8G	Somewhat worried			No, neither	I’m not sure at this point	Really change how I live	August	Equally worried about the health and economic impacts	Not at all	A few times a year	A few times a year	About once	A few times a year	A few times a year	Once a week or more	Once a week or more	A few times a year	About once	Not at all	About once	Not at all	Daily	About the same as usual	About the same as usual	Much less than usual	About the same as usual	No	No	Yes	No	A lot	Neither better nor worse	Much worse	Neither better nor worse	Much worse	Probably never again		Within a few weeks		Within a few months
2020-04-26 16:21:00	No	Male	60 and over	New Brunswick					E2g	A little worried			No, neither	I’m not sure at this point	Eventually, I will go back to living life more or less how I did before	October	Equally worried about the health and economic impacts	About once	A few times a month	About once	About once	About once	Not at all	A few times a year	Once a week or more	Not at all	A few times a year	Not at all	Not at all	About once	Once a week or more	More than usual	About the same as usual	About the same as usual	About the same as usual	No	No	No	No	Not at all	Neither better nor worse	Much worse	Neither better nor worse	Much worse	At least 6 months		At least 6 months
2020-04-26 16:18:00	No	Male	30 - 44	Newfoundland and Labrador					A1B	A little worried			No, neither	I’m not sure at this point	Eventually, I will go back to living life more or less how I did before	July	Equally worried about the health and economic impacts	A few times a year	Not at all	Not at all	Not at all	Not at all	Not at all	Not at all	A few times a year	A few times a year	A few times a year	Not at all	Not at all	Not at all	Daily	Less than usual	About the same as usual	About the same as usual	About the same as usual	No	No	No	No	Not at all	Neither better nor worse	Neither better nor worse	Neither better nor worse	Neither better nor worse	Within a few months				Within a few months
2020-04-26 16:24:00	No	Female	18 - 29	Ontario		GTA [postal code starts with L]			L6A	A little worried			No, neither	The worst is still to come	Eventually, I will go back to living life more or less how I did before	September	Equally worried about the health and economic impacts	Not at all	Not at all	Not at all	Not at all	Not at all	Not at all	A few times a year	A few times a year	Not at all	Not at all	About once	Once a week or more	Not at all	Daily	About the same as usual	About the same as usual	About the same as usual	About the same as usual	No	No	No	No	Not at all	A little worse	Neither better nor worse	Neither better nor worse	Neither better nor worse	Within a few weeks		Within a few weeks	Within a few weeks
2020-04-26 16:16:00	No	Female	18 - 29	Alberta				Calgary	T3j	Somewhat worried			No, neither	I’m not sure at this point	Eventually, I will go back to living life more or less how I did before	July	More worried about the economic impact	A few times a year	About once	About once	Not at all	About once	About once	A few times a year	A few times a month	A few times a year	A few times a year	Not at all	A few times a year	Not at all	Daily	Much more than usual	About the same as usual	About the same as usual	About the same as usual	No	No	No	No	Not at all	Neither better nor worse	Much worse	A little worse	Much worse		At least 6 months		Within a few months	At least 6 months
2020-04-26 16:20:00	No	Female	18 - 29	Alberta				Calgary	T2A	A little worried		Yes, someone I know personally		The worst is still to come	Eventually, I will go back to living life more or less how I did before	August	Equally worried about the health and economic impacts	About once	About once	Not at all	About once	Not at all	Not at all	A few times a year	About once	About once	About once	About once	Once a week or more	Not at all	A few times a year	About the same as usual	About the same as usual	Much less than usual	About the same as usual	No	No	No	No	Not at all	Neither better nor worse	A little worse	A little worse	Much worse		Within a few months		At least 6 months	At least 6 months
2020-04-26 16:32:00	No	Female	18 - 29	Ontario		GTA [postal code starts with L]			L5G	Somewhat worried		Yes, someone I know personally		I’m not sure at this point	Really change how I live	September	Equally worried about the health and economic impacts	A few times a year	A few times a month	A few times a year	Not at all	A few times a year	Not at all	A few times a month	Once a week or more	About once	A few times a year	Not at all	A few times a year	Not at all	Daily	More than usual	More than usual	Less than usual	More than usual	Yes	No	No	No	A little	A little worse	A little worse	A little worse	A little worse	Within a few months	At least 6 months			At least 6 months
2020-04-26 16:25:00	No	Female	30 - 44	Ontario		Toronto [postal code starts with M]			M4v	Somewhat worried		Yes, someone I know personally		I’m not sure at this point	Really change how I live	September	Equally worried about the health and economic impacts	Not at all	A few times a year	Not at all	About once	A few times a year	Not at all	About once	A few times a year	About once	A few times a year	Not at all	A few times a year	Not at all	Daily	More than usual	About the same as usual	About the same as usual	More than usual	No	No	No	No	Not at all	Neither better nor worse	A little worse	Neither better nor worse	Much worse	Probably never again		At least 6 months	At least 6 months
2020-04-26 16:26:00	No	Female	60 and over	Ontario		Toronto [postal code starts with M]			M5A	Extremely worried			No, neither	I’m not sure at this point	Eventually, I will go back to living life more or less how I did before	July	Equally worried about the health and economic impacts	Not at all	Not at all	Not at all	Not at all	A few times a month	A few times a month	A few times a month	Once a week or more	Not at all	A few times a year	A few times a month	Once a week or more	Once a week or more	Once a week or more	Much more than usual	Much more than usual	Much more than usual	Much more than usual	Yes	Yes	Yes	Yes	A lot	A little better	A little better	A little better	A little better	Probably never again	Probably never again	Probably never again
2020-04-26 16:36:00	No	Male	60 and over	Ontario		Eastern [postal code starts with K]			K0A	Worried a lot			No, neither	The worst is still to come	Eventually, I will go back to living life more or less how I did before	September	More worried about the health impact	Not at all	Not at all	About once	Not at all	Not at all	Not at all	A few times a year	A few times a year	Not at all	Not at all	Daily	A few times a month	Not at all	Daily	About the same as usual	About the same as usual	About the same as usual	About the same as usual	No	No	Yes	No	A little	A little worse	Much worse	Neither better nor worse	A little worse				Within a few months	Within a few months
2020-04-26 17:49:00	No	Male	60 and over	Ontario		GTA [postal code starts with L]			L3V	A little worried			No, neither	The worst is still to come	Eventually, I will go back to living life more or less how I did before	Later than October	More worried about the economic impact	A few times a month	A few times a month	A few times a year	A few times a year	A few times a year	Not at all	Not at all	A few times a month	About once	About once	Once a week or more	Not at all	Not at all	Daily	About the same as usual	About the same as usual	About the same as usual	About the same as usual	No	No	No	No	Not at all	Much worse	Neither better nor worse	Neither better nor worse	A little worse				Within a few weeks	Within a few months
2020-04-26 16:23:00	No	Male	18 - 29	Ontario		Southwestern [postal code starts with N]			N2A	Extremely worried			No, neither	The worst is behind us now	Eventually, I will go back to living life more or less how I did before	July	Equally worried about the health and economic impacts	Not at all	A few times a year	Not at all	Not at all	Not at all	Not at all	A few times a year	A few times a month	About once	About once	Daily	A few times a year	Not at all	Daily	Much more than usual	Much more than usual	Less than usual	Less than usual	No	No	Yes	No	A little	A little worse	Neither better nor worse	Neither better nor worse	A little worse		Within a few months	At least 6 months
2020-04-26 16:42:00	No	Female	45 - 59	Alberta				Northwest	T3L	Somewhat worried		Yes, someone I know personally		The worst is still to come	Really change how I live	September	Equally worried about the health and economic impacts	Not at all	Not at all	About once	Not at all	Not at all	Not at all	A few times a year	Once a week or more	About once	About once	Daily	A few times a year	Not at all	Daily	About the same as usual	About the same as usual	About the same as usual	About the same as usual	Yes	Yes	No	No	Not at all	Neither better nor worse	A little worse	Neither better nor worse	Neither better nor worse	Probably never again			Probably never again
2020-04-26 16:29:00	No	Female	60 and over	Nova Scotia					B0E	Extremely worried			No, neither	The worst is still to come	Eventually, I will go back to living life more or less how I did before	September	Equally worried about the health and economic impacts	Not at all	Not at all	Not at all	Not at all	About once	Not at all	Not at all	A few times a year	Not at all	Not at all	A few times a year	Once a week or more	About once	Daily	About the same as usual	About the same as usual	About the same as usual	About the same as usual	No	No	No	No	Not at all	Neither better nor worse	Much worse	Much worse	Much worse		At least 6 months	At least 6 months
2020-04-26 16:29:00	No	Male	18 - 29	Alberta				Northeast	T0A	A little worried			No, neither	The worst is still to come	Eventually, I will go back to living life more or less how I did before	October	More worried about the health impact	Once a week or more	A few times a month	A few times a month	A few times a month	Not at all	Not at all	Once a week or more	Not at all	A few times a month	About once	A few times a month	A few times a month	A few times a month	A few times a month	Less than usual	More than usual	Less than usual	Less than usual	No	No	No	No	Not much	Neither better nor worse	Neither better nor worse	Neither better nor worse	Neither better nor worse	At least 6 months	Within a few months	Within a few months		At least 6 months
2020-04-26 16:25:00	No	Female	18 - 29	British Columbia			Metro Vancouver/Lower Mainland		v2w	A little worried			No, neither	The worst is still to come	Eventually, I will go back to living life more or less how I did before	Later than October	Equally worried about the health and economic impacts	Not at all	Not at all	Not at all	Not at all	About once	About once	A few times a year	Once a week or more	A few times a year	A few times a year	About once	Not at all	About once	About once	Much more than usual	More than usual	Less than usual	Less than usual	Yes	Yes	Yes	Yes	A lot	Neither better nor worse	A little worse	A little worse	A little worse	At least 6 months	Within a few months	Within a few months
2020-04-26 16:48:00	No	Female	18 - 29	Alberta				South	T0L	Somewhat worried			No, neither	I’m not sure at this point	Really change how I live	August	Equally worried about the health and economic impacts	A few times a year	A few times a year	About once	A few times a year	A few times a year	About once	A few times a year	A few times a month	Not at all	Not at all	About once	Not at all	Not at all	Daily	More than usual	More than usual	Much less than usual	More than usual	No	No	No	No	A lot	A little better	A little worse	Neither better nor worse	A little worse			At least 6 months
2020-04-26 16:33:00	No	Female	30 - 44	Ontario		Toronto [postal code starts with M]			M4n	A little worried			No, neither	The worst is still to come	Really change how I live	Later than October	Equally worried about the health and economic impacts	A few times a month	Not at all	About once	Not at all	Not at all	Not at all	A few times a month	Once a week or more	Not at all	A few times a year	Not at all	Not at all	Not at all	Daily	Much more than usual	Less than usual	Much less than usual	Much less than usual	No	No	No	No	Not at all	Neither better nor worse	Neither better nor worse	Neither better nor worse	Much worse	At least 6 months	Probably never again	At least 6 months
2020-04-26 16:38:00	No	Male	18 - 29	Ontario		GTA [postal code starts with L]			L1G	Worried a lot			No, neither	I’m not sure at this point	Really change how I live	Later than October	Equally worried about the health and economic impacts	Not at all	Not at all	A few times a year	About once	Not at all	Not at all	A few times a year	A few times a month	Not at all	A few times a year	Daily	Daily	Not at all	Daily	About the same as usual	About the same as usual	About the same as usual	More than usual	No	No	No	No	Not at all	Neither better nor worse	Neither better nor worse	Neither better nor worse	Much worse	Within a few months			Within a few months	Probably never again
2020-04-26 16:44:00	No	Female	45 - 59	Ontario		GTA [postal code starts with L]			L3V	Worried a lot		Yes, someone I know personally		I’m not sure at this point	Eventually, I will go back to living life more or less how I did before	July	Equally worried about the health and economic impacts	A few times a year	A few times a year	A few times a year	A few times a year	A few times a year	A few times a year	A few times a year	A few times a month	About once	A few times a year	A few times a month	A few times a month	A few times a year	Daily	Much more than usual	More than usual	Much more than usual	Much more than usual	Yes	No	Yes	No	A lot	A little better	A little better	A little worse	A little worse		Within a few months	Within a few months	Within a few months
2020-04-26 16:35:00	No	Female	60 and over	Prince Edward Island					C0B	Extremely worried			No, neither	I’m not sure at this point	Really change how I live	July	More worried about the health impact	Not at all	Not at all	Not at all	Not at all	About once	Not at all	Not at all	A few times a month	Not at all	Not at all	Not at all	Not at all	Not at all	Once a week or more	About the same as usual	About the same as usual	About the same as usual	About the same as usual	No	No	No	No	Not at all	Neither better nor worse	A little worse	A little worse	A little worse			Probably never again		At least 6 months
2020-04-26 16:37:00	No	Female	18 - 29	Alberta				Calgary	T3h	Extremely worried			No, neither	The worst is still to come	Eventually, I will go back to living life more or less how I did before	August	Equally worried about the health and economic impacts	A few times a month	About once	Not at all	Not at all	A few times a year	Not at all	A few times a year	Once a week or more	A few times a year	A few times a year	Not at all	About once	Not at all	Once a week or more	About the same as usual	About the same as usual	About the same as usual	About the same as usual	No	No	No	No	Not at all	Much worse	A little worse	A little worse	Neither better nor worse	Within a few weeks	Within a few weeks	Within a few weeks	Right away
2020-04-26 16:40:00	No	Male	60 and over	Nova Scotia					B1L	Extremely worried			No, neither	The worst is still to come	Eventually, I will go back to living life more or less how I did before	September	More worried about the health impact	A few times a year	A few times a year	A few times a year	A few times a year	A few times a year	About once	A few times a month	Once a week or more	Not at all	Not at all	A few times a month	A few times a month	About once	Once a week or more	About the same as usual	About the same as usual	About the same as usual	Much more than usual	No	No	No	No	A little	A little better	Much worse	Neither better nor worse	Much worse			At least 6 months	Within a few months	At least 6 months
2020-04-26 16:36:00	No	Female	18 - 29	Ontario		Eastern [postal code starts with K]			K0A	Somewhat worried			No, neither	The worst is still to come	Eventually, I will go back to living life more or less how I did before	September	More worried about the health impact	About once	About once	About once	About once	About once	About once	Once a week or more	Once a week or more	A few times a year	About once	A few times a year	A few times a month	A few times a year	Daily	More than usual	More than usual	About the same as usual	About the same as usual	Yes	Yes	No	No	Not much	A little worse	Much worse	A little worse	Much worse	Probably never again	At least 6 months		At least 6 months
2020-04-26 16:49:00	No	Female	18 - 29	British Columbia			Metro Vancouver/Lower Mainland		V4c	Worried a lot			No, neither	I’m not sure at this point	Really change how I live	August	Equally worried about the health and economic impacts	Not at all	A few times a year	About once	A few times a year	About once	Not at all	A few times a year	A few times a year	Not at all	Not at all	Daily	Once a week or more	Not at all	Daily	About the same as usual	More than usual	Much less than usual	More than usual	No	No	No	No	Not much	Neither better nor worse	Much worse	Much worse	A little worse	Probably never again	Within a few months		Within a few months	Within a few months
2020-04-26 16:35:00	No	Male	18 - 29	Alberta				Central	T2A	Extremely worried			No, neither	I’m not sure at this point	Really change how I live	July	More worried about the economic impact	Once a week or more	A few times a month	A few times a year	A few times a year	Once a week or more	Once a week or more	Daily	A few times a month	A few times a month	A few times a month	A few times a month	Once a week or more	A few times a month	A few times a year	Much more than usual	Less than usual	More than usual	More than usual	No	No	No	No	Not much	Neither better nor worse	Neither better nor worse	A little better	Neither better nor worse		Within a few months		At least 6 months	Within a few weeks
2020-04-26 16:38:00	No	Male	60 and over	British Columbia			Interior		v0h	Somewhat worried			No, neither	The worst is still to come	Eventually, I will go back to living life more or less how I did before	Later than October	Equally worried about the health and economic impacts	Not at all	Not at all	Not at all	Not at all	Not at all	Not at all	A few times a year	A few times a year	Not at all	Not at all	Not at all	Not at all	Not at all	Daily	About the same as usual	About the same as usual	About the same as usual	About the same as usual	No	No	No	No	Not at all	Neither better nor worse	Neither better nor worse	Neither better nor worse	Neither better nor worse	Probably never again		Probably never again		Probably never again
2020-04-26 16:47:00	No	Female	18 - 29	Alberta				Calgary	T4A	A little worried			No, neither	The worst is still to come	Eventually, I will go back to living life more or less how I did before	September	Not worried about either	Not at all	Not at all	Not at all	Not at all	Not at all	Not at all	About once	A few times a month	Not at all	Not at all	Not at all	Not at all	Not at all	Daily	Much more than usual	Less than usual	Much less than usual	Much less than usual	No	No	No	No	Not at all	Much better	Neither better nor worse	Neither better nor worse	Much better			Probably never again
2020-04-26 17:43:00	No	Female	18 - 29	British Columbia			Vancouver Island		V9C	Somewhat worried			No, neither	I’m not sure at this point	Eventually, I will go back to living life more or less how I did before	September	More worried about the health impact	Not at all	Not at all	Not at all	Not at all	Not at all	Not at all	About once	A few times a year	Not at all	Not at all	About once	A few times a year	Not at all	Daily	Much more than usual	About the same as usual	About the same as usual	About the same as usual	No	No	No	No	Not at all	Neither better nor worse	A little worse	Neither better nor worse	Much worse		At least 6 months			Within a few months
2020-04-26 16:58:00	No	Female	60 and over	Ontario		Southwestern [postal code starts with N]			N0B	A little worried		Yes, someone I know personally		I’m not sure at this point	Really change how I live	Later than October	Equally worried about the health and economic impacts	Not at all	Not at all	A few times a year	A few times a year	About once	About once	A few times a year	A few times a month	Not at all	Not at all	A few times a month	A few times a month	A few times a year	Daily	About the same as usual	About the same as usual	Much more than usual	Much more than usual	No	No	No	No	Not at all	Neither better nor worse	A little worse	A little worse	A little worse				At least 6 months	At least 6 months
2020-04-26 16:49:00	No	Female	45 - 59	Alberta				Calgary	T2V	Somewhat worried			No, neither	I’m not sure at this point	Really change how I live	June	More worried about the economic impact	Not at all	Not at all	About once	A few times a month	About once	A few times a year	A few times a year	A few times a year	Not at all	Not at all	A few times a month	Once a week or more	About once	Daily	Much more than usual	Much more than usual	More than usual	Much more than usual	Yes	No	Yes	No	A lot	Much worse	Much worse	Neither better nor worse	Much worse			Within a few months	Within a few weeks	Within a few weeks
2020-04-26 16:48:00	No	Male	45 - 59	British Columbia			Metro Vancouver/Lower Mainland		V7L	Worried a lot		Yes, someone I know personally		The worst is still to come	Really change how I live	October	More worried about the health impact	A few times a year	A few times a year	A few times a year	A few times a year	A few times a year	A few times a year	A few times a month	Once a week or more	About once	A few times a year	About once	A few times a year	About once	Daily	About the same as usual	About the same as usual	About the same as usual	About the same as usual	No	No	No	Yes	A lot	Neither better nor worse	Neither better nor worse	Neither better nor worse	Neither better nor worse	At least 6 months	At least 6 months		At least 6 months
2020-04-26 16:54:00	No	Male	60 and over	British Columbia			Metro Vancouver/Lower Mainland		V1M	Worried a lot			No, neither	The worst is still to come	Eventually, I will go back to living life more or less how I did before	July	Equally worried about the health and economic impacts	Not at all	A few times a year	Not at all	About once	A few times a year	About once	A few times a year	Once a week or more	A few times a year	A few times a year	A few times a month	A few times a month	Not at all	Once a week or more	Much more than usual	More than usual	About the same as usual	About the same as usual	No	No	No	No	Not much	A little worse	Much worse	Neither better nor worse	Much worse				Within a few months	Within a few months
2020-04-26 17:09:00	No	Male	30 - 44	Quebec	Island of Montreal and Laval				h9b	Somewhat worried		Yes, someone I know personally		The worst is behind us now	Really change how I live	September	More worried about the health impact	About once	Not at all	Not at all	Not at all	Not at all	Not at all	Not at all	About once	Not at all	Not at all	Not at all	Once a week or more	Not at all	Once a week or more	About the same as usual	About the same as usual	About the same as usual	About the same as usual	No	No	No	No	Not at all	Neither better nor worse	Neither better nor worse	Neither better nor worse	Neither better nor worse	Probably never again	Probably never again	Probably never again	Probably never again
2020-04-26 17:13:00	No	Male	60 and over	Quebec	Region around Montreal				j2r	A little worried		Yes, someone I know personally		The worst is behind us now	Eventually, I will go back to living life more or less how I did before	August	Equally worried about the health and economic impacts	About once	About once	A few times a year	A few times a year	A few times a month	A few times a year	A few times a year	A few times a month	Not at all	Not at all	About once	A few times a year	A few times a year	A few times a year	About the same as usual	About the same as usual	About the same as usual	About the same as usual	No	Yes	No	No	Not much	Neither better nor worse	A little better	Neither better nor worse	Neither better nor worse					Within a few months
2020-04-26 17:14:00	No	Male	60 and over	Ontario		GTA [postal code starts with L]			L5N	Worried a lot			No, neither	I’m not sure at this point	Eventually, I will go back to living life more or less how I did before	Later than October	Equally worried about the health and economic impacts	Not at all	Not at all	Not at all	Not at all	Not at all	Not at all	A few times a year	A few times a month	About once	A few times a year	Not at all	Not at all	Not at all	Once a week or more	About the same as usual	About the same as usual	About the same as usual	About the same as usual	No	No	No	No	Not at all	Neither better nor worse	Neither better nor worse	Neither better nor worse	Neither better nor worse	Probably never again	Probably never again	Probably never again	Probably never again	Probably never again
2020-04-26 17:19:00	No	Male	30 - 44	British Columbia			Interior		V2C	A little worried			No, neither	I’m not sure at this point	Eventually, I will go back to living life more or less how I did before	June	Not worried about either	Not at all	Not at all	Not at all	Not at all	Not at all	Not at all	A few times a year	A few times a year	Not at all	Not at all	About once	A few times a month	Not at all	Daily	About the same as usual	About the same as usual	About the same as usual	About the same as usual	No	No	No	No	Not at all	Much worse	Much worse	Much worse	A little worse	Right away	Right away
2020-04-26 17:32:00	No	Male	60 and over	Ontario		Eastern [postal code starts with K]			K7M	Worried a lot			No, neither	I’m not sure at this point	Really change how I live	July	Equally worried about the health and economic impacts	Not at all	About once	About once	Not at all	About once	About once	A few times a year	A few times a year	Not at all	Not at all	A few times a month	Not at all	About once	Once a week or more	Much more than usual	Less than usual	Less than usual	Much less than usual	No	No	No	No	Not at all	A little worse	Neither better nor worse	Much worse	A little worse	Probably never again		At least 6 months
2020-04-26 17:42:00	No	Female	45 - 59	Quebec	Island of Montreal and Laval				h8t	A little worried			No, neither	The worst is still to come	Really change how I live	August	More worried about the health impact	Not at all	Not at all	About once	Not at all	Not at all	Not at all	Not at all	A few times a year	Not at all	Not at all	Not at all	About once	Not at all	Daily	About the same as usual	Less than usual	Less than usual	Less than usual	No	No	No	No	Not at all	Neither better nor worse	A little worse	Neither better nor worse	A little worse	At least 6 months			At least 6 months
2020-04-26 17:32:00	No	Male	30 - 44	Ontario		Toronto [postal code starts with M]			M5M	A little worried			No, neither	I’m not sure at this point	Eventually, I will go back to living life more or less how I did before	September	Equally worried about the health and economic impacts	Not at all	Not at all	Not at all	About once	About once	Not at all	A few times a year	A few times a month	Not at all	Not at all	Not at all	Not at all	Not at all	Daily	More than usual	About the same as usual	About the same as usual	About the same as usual	No	No	No	No	Not at all	Neither better nor worse	A little worse	A little worse	A little worse	Within a few months	Within a few months	Within a few months	Within a few months
2020-04-26 17:37:00	No	Male	60 and over	Alberta				Calgary	T2J	Somewhat worried			No, neither	I’m not sure at this point	Eventually, I will go back to living life more or less how I did before	September	Equally worried about the health and economic impacts	Not at all	Not at all	Not at all	Not at all	Not at all	Not at all	Not at all	A few times a year	Not at all	Not at all	Not at all	A few times a month	About once	Daily	About the same as usual	About the same as usual	About the same as usual	About the same as usual	No	No	No	No	Not much	Neither better nor worse	A little worse	A little better	A little worse	At least 6 months		At least 6 months	At least 6 months	At least 6 months
2020-04-26 17:34:00	No	Male	18 - 29	British Columbia			Metro Vancouver/Lower Mainland		V5c	Not worried at all			No, neither	The worst is still to come	Really change how I live	Later than October	Equally worried about the health and economic impacts	Not at all	Not at all	A few times a year	A few times a year	A few times a year	Not at all	Not at all	Once a week or more	Not at all	About once	A few times a year	Daily	Not at all	Daily	About the same as usual	Less than usual	About the same as usual	About the same as usual	No	No	No	No	A lot	Neither better nor worse	Neither better nor worse	Neither better nor worse	Neither better nor worse	Probably never again		Within a few weeks	Within a few weeks
2020-04-26 17:54:00	No	Male	18 - 29	Ontario		GTA [postal code starts with L]			L1X	Worried a lot		Yes, someone I know personally		I’m not sure at this point	Really change how I live	August	Equally worried about the health and economic impacts	Not at all	Not at all	Not at all	Not at all	About once	About once	A few times a year	A few times a year	A few times a year	A few times a year	A few times a year	A few times a month	A few times a year	Daily	About the same as usual	About the same as usual	Less than usual	Less than usual	No	No	Yes	No	A lot	Much worse	Much worse	A little worse	A little worse		Within a few weeks	Within a few weeks	Within a few weeks	Within a few months
2020-04-26 17:58:00	No	Male	45 - 59	Ontario		Southwestern [postal code starts with N]			N2K	Not worried at all			No, neither	The worst is behind us now	Eventually, I will go back to living life more or less how I did before	August	Not worried about either	Not at all	Not at all	Not at all	Not at all	About once	About once	A few times a year	A few times a year	Not at all	About once	About once	Not at all	Not at all	Once a week or more	About the same as usual	About the same as usual	About the same as usual	About the same as usual	No	No	No	No	Not at all	Neither better nor worse	A little worse	Neither better nor worse	Much worse	Right away			Right away
2020-04-26 18:01:00	No	Male	18 - 29	Prince Edward Island					C0A	Somewhat worried			No, neither	The worst is still to come	Really change how I live	September	Equally worried about the health and economic impacts	A few times a year	A few times a year	Not at all	Not at all	Not at all	About once	Not at all	A few times a year	About once	About once	About once	About once	About once	A few times a year	Less than usual	Less than usual	Less than usual	Less than usual	No	No	No	No	Not at all	Neither better nor worse	Neither better nor worse	Neither better nor worse	Neither better nor worse	Within a few months			Within a few months	Within a few months
2020-04-26 17:52:00	No	Male	30 - 44	Nova Scotia					b3n	Extremely worried			No, neither	The worst is still to come	Eventually, I will go back to living life more or less how I did before	Later than October	More worried about the health impact	A few times a year	A few times a month	A few times a year	A few times a year	A few times a year	A few times a year	Once a week or more	A few times a month	A few times a year	About once	Daily	Daily	Daily	Daily	More than usual	More than usual	More than usual	More than usual	Yes	No	Yes	No	A lot	Much worse	Much worse	Much worse	Much worse	Within a few months	Within a few months		Within a few months	Within a few months
2020-04-26 18:10:00	No	Male	60 and over	Quebec	National Capital Region (Quebec)				g6v	Worried a lot			No, neither	I’m not sure at this point	Really change how I live	Later than October	More worried about the health impact	About once	About once	About once	A few times a year	About once	About once	About once	About once	A few times a month	Not at all	A few times a year	A few times a month	A few times a year	Not at all	More than usual	More than usual	More than usual	More than usual	No	No	No	No	A little	Neither better nor worse	A little worse	Neither better nor worse	Neither better nor worse	At least 6 months		At least 6 months
2020-04-26 18:07:00	No	Male	30 - 44	Ontario		GTA [postal code starts with L]			L6s	Worried a lot			No, neither	The worst is still to come	Really change how I live	June	Equally worried about the health and economic impacts	Not at all	Not at all	Not at all	About once	About once	About once	About once	A few times a year	About once	About once	Once a week or more	Once a week or more	Not at all	Daily	About the same as usual	About the same as usual	About the same as usual	About the same as usual	No	No	No	No	Not at all	Neither better nor worse	A little worse	Neither better nor worse	A little better	At least 6 months	At least 6 months		At least 6 months	At least 6 months
2020-04-26 18:07:00	No	Male	18 - 29	Manitoba					R0j	Somewhat worried			No, neither	I’m not sure at this point	Eventually, I will go back to living life more or less how I did before	June	Equally worried about the health and economic impacts	Not at all	Not at all	About once	Not at all	Not at all	Not at all	A few times a year	A few times a month	Not at all	Not at all	Not at all	Not at all	Not at all	Daily	About the same as usual	About the same as usual	Much less than usual	Much less than usual	No	No	No	No	A little	Neither better nor worse	A little worse	Neither better nor worse	A little worse			At least 6 months		At least 6 months
2020-04-26 18:11:00	No	Male	60 and over	Ontario		GTA [postal code starts with L]			L3R	A little worried			No, neither	The worst is still to come	Eventually, I will go back to living life more or less how I did before	July	Equally worried about the health and economic impacts	Not at all	Not at all	Not at all	Not at all	Not at all	Not at all	Not at all	Not at all	Not at all	Not at all	Daily	Not at all	A few times a year	Once a week or more	Much more than usual	More than usual	About the same as usual	Much less than usual	No	No	No	No	Not at all	Neither better nor worse	Neither better nor worse	Neither better nor worse	Neither better nor worse		Within a few months	At least 6 months
2020-04-26 18:06:00	No	Male	45 - 59	Ontario		Southwestern [postal code starts with N]			N6l	Somewhat worried			No, neither	The worst is behind us now	Really change how I live	September	More worried about the economic impact	A few times a year	A few times a year	Not at all	Not at all	Not at all	Not at all	A few times a month	A few times a month	About once	About once	Not at all	A few times a month	Not at all	Not at all	About the same as usual	About the same as usual	About the same as usual	About the same as usual	No	No	No	No	Not at all	Much better	Much better	Much better	Much better	At least 6 months		At least 6 months	At least 6 months
2020-04-26 18:16:00	No	Male	60 and over	Ontario		Eastern [postal code starts with K]			K8N	Somewhat worried			No, neither	I’m not sure at this point	Eventually, I will go back to living life more or less how I did before	August	More worried about the health impact	Not at all	A few times a year	Not at all	Not at all	Not at all	Not at all	Not at all	A few times a year	Not at all	Not at all	A few times a year	Daily	Not at all	Daily	About the same as usual	About the same as usual	Much less than usual	About the same as usual	No	No	No	No	Not at all	Neither better nor worse	Much worse	Neither better nor worse	Much worse				Probably never again	Within a few months
2020-04-26 18:30:00	No	Male	18 - 29	Quebec	Other regions of Quebec				G0C	Somewhat worried			No, neither	The worst is still to come	Eventually, I will go back to living life more or less how I did before	July	Equally worried about the health and economic impacts	About once	Not at all	A few times a month	A few times a year	A few times a month	A few times a year	A few times a month	Once a week or more	A few times a year	About once	Once a week or more	A few times a year	A few times a year	Daily	Much more than usual	About the same as usual	About the same as usual	Much more than usual	No	Yes	Yes	No	A lot	Much worse	Much worse	Much worse	A little worse			At least 6 months	Within a few months
2020-04-26 18:33:00	No	Male	18 - 29	Ontario		Toronto [postal code starts with M]			M2J	Worried a lot			No, neither	The worst is still to come	Eventually, I will go back to living life more or less how I did before	June	Equally worried about the health and economic impacts	About once	A few times a month	Not at all	Not at all	Once a week or more	Not at all	A few times a month	Once a week or more	Not at all	About once	Once a week or more	Once a week or more	A few times a year	Daily	About the same as usual	Less than usual	Much less than usual	About the same as usual	No	No	No	No	Not much	Neither better nor worse	Much worse	Neither better nor worse	Much worse	Within a few weeks	Within a few weeks	Within a few weeks	Within a few weeks
2020-04-26 18:26:00	No	Male	30 - 44	Newfoundland and Labrador					A1C	Worried a lot			No, neither	The worst is still to come	Really change how I live	Later than October	More worried about the health impact	A few times a year	A few times a year	About once	A few times a year	A few times a month	About once	A few times a year	Daily	A few times a month	A few times a year	About once	A few times a year	About once	Once a week or more	Much more than usual	Much more than usual	Much more than usual	Much more than usual	No	No	Yes	No	A lot	Neither better nor worse	A little worse	A little worse	Much worse	At least 6 months	At least 6 months	At least 6 months		At least 6 months
2020-04-26 18:42:00	No	Male	18 - 29	Alberta				Calgary	T3A	Somewhat worried			No, neither	The worst is still to come	Eventually, I will go back to living life more or less how I did before	September	Equally worried about the health and economic impacts	A few times a year	A few times a month	A few times a year	A few times a year	A few times a year	A few times a year	A few times a year	A few times a year	Not at all	A few times a year	About once	Daily	Not at all	Daily	About the same as usual	About the same as usual	About the same as usual	Much more than usual	No	No	No	No	A little	Neither better nor worse	Neither better nor worse	Neither better nor worse	Neither better nor worse		Within a few months	Within a few months	At least 6 months
2020-04-26 18:33:00	No	Male	60 and over	Ontario		GTA [postal code starts with L]			L4G	Extremely worried			No, neither	The worst is still to come	Really change how I live	June	Equally worried about the health and economic impacts	A few times a year	A few times a year	A few times a year	A few times a month	A few times a year	A few times a year	About once	Once a week or more	A few times a year	About once	Daily	Daily	Daily	Daily	About the same as usual	About the same as usual	About the same as usual	More than usual	Yes	Yes	Yes	No	A lot	Much worse	Much worse	Much worse	Much worse	At least 6 months			Within a few months
2020-04-26 18:55:00	No	Male	45 - 59	New Brunswick					E1A	A little worried			No, neither	The worst is still to come	Really change how I live	July	More worried about the economic impact	A few times a year	A few times a month	A few times a year	A few times a month	A few times a month	A few times a month	Once a week or more	A few times a month	A few times a month	A few times a year	Once a week or more	A few times a month	A few times a year	Once a week or more	Much more than usual	Much more than usual	Much more than usual	Much more than usual	Yes	No	Yes	No	Not at all	A little worse	A little worse	Much worse	A little worse		Within a few months		Within a few months
2020-04-26 19:32:00	No	Male	30 - 44	Quebec	Other regions of Quebec				J8P	Somewhat worried			No, neither	The worst is behind us now	Really change how I live	August	Equally worried about the health and economic impacts	A few times a year	A few times a year	A few times a year	A few times a year	A few times a year	A few times a year	A few times a month	A few times a month	Not at all	Not at all	Daily	Not at all	Not at all	Daily	Much more than usual	About the same as usual	Much less than usual	About the same as usual	No	No	No	No	A little	Much worse	Much worse	Neither better nor worse	Much worse	Within a few months	Within a few months	Within a few months	Within a few months
2020-04-26 18:45:00	No	Male	30 - 44	Quebec	Other regions of Quebec				J8P	Somewhat worried			No, neither	The worst is behind us now	Really change how I live	July	Equally worried about the health and economic impacts	A few times a year	About once	A few times a year	A few times a year	About once	A few times a year	A few times a month	A few times a month	Not at all	Not at all	Daily	Not at all	Not at all	Daily	Much more than usual	More than usual	Much less than usual	Much less than usual	Yes	Yes	Yes	No	A little	Neither better nor worse	A little worse	Neither better nor worse	A little worse		Within a few months		Within a few months	Within a few months
2020-04-26 19:12:00	No	Male	60 and over	Ontario		Southwestern [postal code starts with N]			N6J	Somewhat worried			No, neither	I’m not sure at this point	Eventually, I will go back to living life more or less how I did before	June	More worried about the economic impact	Not at all	Not at all	Not at all	Not at all	Not at all	Not at all	Not at all	A few times a month	Not at all	Not at all	About once	Not at all	Not at all	Once a week or more	Less than usual	Less than usual	Much less than usual	About the same as usual	No	No	No	No	Not at all	Neither better nor worse	Much worse	Neither better nor worse	Much worse		At least 6 months	At least 6 months		At least 6 months
2020-04-26 19:17:00	No	Male	18 - 29	Manitoba					R2V	A little worried		Yes, someone I know personally		The worst is behind us now	Eventually, I will go back to living life more or less how I did before	July	More worried about the economic impact	A few times a month	A few times a month	A few times a year	A few times a year	A few times a year	About once	A few times a year	A few times a month	About once	About once	Not at all	Not at all	Not at all	Daily	More than usual	About the same as usual	About the same as usual	About the same as usual	No	No	No	No	Not at all	Neither better nor worse	A little worse	A little worse	Much worse	Within a few months	Within a few months	Within a few months	Within a few months
2020-04-26 19:26:00	No	Male	60 and over	New Brunswick					E2J	A little worried			No, neither	I’m not sure at this point	Eventually, I will go back to living life more or less how I did before	June	Equally worried about the health and economic impacts	Not at all	Not at all	Not at all	Not at all	Not at all	Not at all	About once	A few times a year	About once	About once	Not at all	Not at all	Not at all	A few times a month	About the same as usual	About the same as usual	About the same as usual	About the same as usual	No	No	No	No	Not at all	Neither better nor worse	Neither better nor worse	Neither better nor worse	Neither better nor worse		Probably never again
2020-04-26 19:09:00	No	Male	18 - 29	Ontario		Toronto [postal code starts with M]			M8V	Not worried at all			No, neither	I’m not sure at this point	Eventually, I will go back to living life more or less how I did before	Later than October	Equally worried about the health and economic impacts	About once	A few times a year	About once	About once	A few times a year	Not at all	A few times a year	A few times a month	A few times a year	A few times a year	Not at all	A few times a month	Not at all	Daily	About the same as usual	About the same as usual	Much less than usual	About the same as usual	No	No	No	No	Not at all	Neither better nor worse	A little worse	Much worse	Much worse	Right away			Right away	Right away
2020-04-26 19:15:00	No	Male	60 and over	Saskatchewan					S7K	A little worried		Yes, someone I know personally		The worst is still to come	Eventually, I will go back to living life more or less how I did before	Later than October	Equally worried about the health and economic impacts	Not at all	Not at all	Not at all	Not at all	Not at all	Not at all	Not at all	Not at all	Not at all	Not at all	Not at all	Not at all	A few times a year	A few times a month	Less than usual	Much less than usual	Much less than usual	Much less than usual	No	No	No	No	Not much	Neither better nor worse	Neither better nor worse	Neither better nor worse	A little worse	Probably never again		Probably never again	Probably never again	Probably never again
2020-04-26 19:19:00	No	Male	60 and over	Ontario		Toronto [postal code starts with M]			M4B	Somewhat worried			No, neither	I’m not sure at this point	Eventually, I will go back to living life more or less how I did before	Later than October	Equally worried about the health and economic impacts	Not at all	Not at all	Not at all	Not at all	Not at all	Not at all	About once	About once	Not at all	Not at all	A few times a year	About once	Not at all	Not at all	More than usual	Less than usual	Much less than usual	Much less than usual	No	No	No	No	Not at all	Neither better nor worse	Neither better nor worse	Neither better nor worse	Neither better nor worse		Probably never again		Probably never again	Probably never again
2020-04-26 19:29:00	No	Male	45 - 59	Ontario		GTA [postal code starts with L]			l0s	A little worried		Yes, someone I know personally		The worst is still to come	Really change how I live	Later than October	Equally worried about the health and economic impacts	A few times a year	A few times a year	A few times a year	A few times a year	A few times a year	A few times a year	A few times a year	A few times a month	A few times a year	A few times a year	A few times a year	Once a week or more	A few times a year	Daily	More than usual	More than usual	More than usual	More than usual	Yes	Yes	Yes	No	A little	A little worse	A little worse	A little worse	A little worse	Within a few months	Within a few months	Within a few months	Within a few months
2020-04-26 19:35:00	No	Male	18 - 29	British Columbia			Metro Vancouver/Lower Mainland		V5N	Somewhat worried			No, neither	I’m not sure at this point	Really change how I live	August	Equally worried about the health and economic impacts	Not at all	Not at all	Not at all	Not at all	Not at all	Not at all	Not at all	Not at all	Not at all	Not at all	A few times a month	Once a week or more	Not at all	Once a week or more	More than usual	More than usual	Less than usual	More than usual	No	No	No	No	A little	Neither better nor worse	A little worse	A little worse	A little worse	Probably never again	Probably never again	Probably never again	Probably never again
2020-04-26 19:46:00	No	Male	18 - 29	British Columbia			Metro Vancouver/Lower Mainland		V6T	Somewhat worried		Yes, someone I know personally		The worst is behind us now	Eventually, I will go back to living life more or less how I did before	August	More worried about the economic impact	A few times a month	A few times a month	A few times a year	A few times a year	A few times a month	A few times a year	A few times a month	Once a week or more	About once	A few times a year	A few times a month	A few times a month	Not at all	Daily	About the same as usual	About the same as usual	About the same as usual	About the same as usual	Yes	No	Yes	No	A little	A little worse	Much worse	Much worse	Much worse	Right away	Right away		Within a few months
2020-04-26 19:47:00	No	Male	60 and over	Ontario		Southwestern [postal code starts with N]			N6J	Somewhat worried			No, neither	The worst is still to come	Really change how I live	October	Equally worried about the health and economic impacts	Not at all	Not at all	Not at all	Not at all	Not at all	Not at all	A few times a year	A few times a year	Not at all	About once	About once	Not at all	About once	A few times a year	More than usual	Less than usual	Much less than usual	Less than usual	No	No	Yes	No	A little	Neither better nor worse	Much worse	Much worse	Much worse	Probably never again	Probably never again	At least 6 months	Probably never again	At least 6 months
2020-04-26 20:08:00	No	Male	60 and over	British Columbia			Metro Vancouver/Lower Mainland		V3C	A little worried		Yes, someone I know personally		I’m not sure at this point	Eventually, I will go back to living life more or less how I did before	June	Equally worried about the health and economic impacts	Not at all	A few times a year	Not at all	About once	Not at all	Not at all	About once	A few times a year	Not at all	About once	Not at all	Not at all	Not at all	A few times a year	Much more than usual	Much more than usual	Much more than usual	Much more than usual	No	No	No	No	Not much	Neither better nor worse	Neither better nor worse	Neither better nor worse	Neither better nor worse	Probably never again		At least 6 months
2020-04-26 19:59:00	No	Male	30 - 44	British Columbia			Metro Vancouver/Lower Mainland		V7E	A little worried			No, neither	The worst is behind us now	Eventually, I will go back to living life more or less how I did before	June	Equally worried about the health and economic impacts	A few times a year	Once a week or more	About once	A few times a year	About once	Not at all	A few times a year	Once a week or more	A few times a year	A few times a year	A few times a month	A few times a year	A few times a year	Daily	About the same as usual	About the same as usual	About the same as usual	About the same as usual	Yes	Yes	Yes	No	Not much	Neither better nor worse	A little worse	A little worse	Much worse		Right away	Within a few months	Within a few months
2020-04-26 19:57:00	No	Male	30 - 44	Ontario		Toronto [postal code starts with M]			M1W	Extremely worried			No, neither	The worst is still to come	Really change how I live	June	More worried about the economic impact	Not at all	Not at all	Not at all	Not at all	Not at all	Not at all	Not at all	Once a week or more	Not at all	About once	Daily	Not at all	Not at all	Daily	Much more than usual	About the same as usual	About the same as usual	About the same as usual	Yes	No	No	No	A little	A little worse	A little worse	A little worse	A little better				Within a few weeks
2020-04-26 20:03:00	No	Male	45 - 59	Nova Scotia					B0K	Extremely worried			No, neither	The worst is behind us now	Eventually, I will go back to living life more or less how I did before	July	Not worried about either	A few times a year	A few times a year	Not at all	Not at all	A few times a year	Not at all	About once	A few times a month	Not at all	Not at all	Not at all	Not at all	Not at all	Daily	About the same as usual	About the same as usual	About the same as usual	Less than usual	No	No	No	No	A lot	Neither better nor worse	Neither better nor worse	A little worse	Neither better nor worse		Within a few weeks	Probably never again
2020-04-26 20:04:00	No	Male	30 - 44	Ontario		Toronto [postal code starts with M]			M1K	Extremely worried		Yes, someone I know personally		The worst is still to come	Eventually, I will go back to living life more or less how I did before	Later than October	Equally worried about the health and economic impacts	About once	About once	About once	A few times a year	About once	About once	About once	About once	About once	About once	About once	A few times a year	About once	About once	More than usual	Less than usual	Less than usual	Less than usual	Yes	Yes	Yes	Yes	Not much	Much better	A little better	A little better	A little better	At least 6 months	At least 6 months		At least 6 months
2020-04-26 20:11:00	No	Male	45 - 59	Manitoba					R1A	Worried a lot			No, neither	The worst is still to come	Eventually, I will go back to living life more or less how I did before	Later than October	More worried about the health impact	Not at all	About once	About once	Not at all	Not at all	Not at all	A few times a month	A few times a month	Not at all	About once	A few times a month	A few times a month	A few times a year	Once a week or more	About the same as usual	About the same as usual	About the same as usual	About the same as usual	Yes	No	No	No	A little	A little worse	A little worse	Neither better nor worse	A little worse		At least 6 months	Probably never again
2020-04-26 20:16:00	No	Male	60 and over	British Columbia			Metro Vancouver/Lower Mainland		V0M	Somewhat worried			No, neither	The worst is behind us now	Eventually, I will go back to living life more or less how I did before	Later than October	More worried about the health impact	Not at all	Not at all	Not at all	Not at all	Not at all	Not at all	Not at all	About once	Not at all	Not at all	Not at all	A few times a month	Not at all	A few times a month	About the same as usual	About the same as usual	About the same as usual	About the same as usual	No	No	No	No	Not at all	Neither better nor worse	Much worse	Neither better nor worse	Neither better nor worse	At least 6 months	At least 6 months			At least 6 months
2020-04-26 20:15:00	No	Male	30 - 44	Ontario		Toronto [postal code starts with M]			M4Y	Somewhat worried			No, neither	The worst is still to come	Really change how I live	June	Equally worried about the health and economic impacts	Not at all	Not at all	Not at all	Not at all	Not at all	Not at all	About once	A few times a month	Not at all	Not at all	About once	A few times a month	Not at all	Daily	About the same as usual	About the same as usual	Much less than usual	About the same as usual	No	No	No	No	Not at all	Neither better nor worse	Neither better nor worse	Neither better nor worse	A little worse	At least 6 months			Probably never again
2020-04-26 20:24:00	No	Male	45 - 59	Ontario		GTA [postal code starts with L]			L0G	Somewhat worried			No, neither	The worst is still to come	Eventually, I will go back to living life more or less how I did before	Later than October	Equally worried about the health and economic impacts	Not at all	Not at all	Not at all	Not at all	Not at all	Not at all	About once	A few times a year	Not at all	Not at all	Not at all	Not at all	Not at all	Daily	Much more than usual	More than usual	Much less than usual	Much less than usual	No	No	No	No	A lot	Neither better nor worse	Much worse	Much worse	A little worse		Probably never again	Probably never again	Probably never again	Probably never again
2020-04-26 20:22:00	No	Male	45 - 59	Alberta				Edmonton	T9A	Extremely worried			No, neither	The worst is still to come	Eventually, I will go back to living life more or less how I did before	Later than October	Equally worried about the health and economic impacts	Not at all	Not at all	About once	Not at all	About once	Not at all	A few times a month	A few times a month	About once	About once	About once	Once a week or more	About once	Daily	More than usual	More than usual	More than usual	More than usual	No	No	No	No	Not at all	Neither better nor worse	A little worse	Neither better nor worse	Neither better nor worse	Probably never again		At least 6 months		At least 6 months
2020-04-26 21:02:00	No	Male	60 and over	Nova Scotia					b3k	Not worried at all			No, neither	The worst is behind us now	Eventually, I will go back to living life more or less how I did before	June	More worried about the economic impact	A few times a year	Not at all	Not at all	Not at all	About once	Not at all	A few times a year	A few times a month	Not at all	Not at all	Not at all	Not at all	Not at all	A few times a month	About the same as usual	About the same as usual	About the same as usual	About the same as usual	No	No	No	No	Not at all	Neither better nor worse	A little worse	Neither better nor worse	A little worse		Right away		Within a few weeks
2020-04-26 20:30:00	No	Male	45 - 59	Nova Scotia					B0j	Somewhat worried			No, neither	The worst is still to come	Really change how I live	Later than October	Equally worried about the health and economic impacts	A few times a year	A few times a year	About once	A few times a year	A few times a year	A few times a year	About once	Once a week or more	About once	Not at all	About once	About once	Not at all	Once a week or more	More than usual	About the same as usual	Less than usual	Less than usual	No	No	No	No	Not at all	Neither better nor worse	A little worse	A little worse	Much worse	At least 6 months	At least 6 months		Probably never again	Probably never again
2020-04-26 20:32:00	No	Male	45 - 59	Ontario		Eastern [postal code starts with K]			K4K	Somewhat worried		Yes, someone I know personally		The worst is still to come	Really change how I live	September	Equally worried about the health and economic impacts	Not at all	Not at all	A few times a year	Not at all	Not at all	Not at all	A few times a year	Once a week or more	About once	Not at all	A few times a year	Once a week or more	About once	Once a week or more	About the same as usual	More than usual	About the same as usual	About the same as usual	No	No	No	No	Not at all	Neither better nor worse	Neither better nor worse	Neither better nor worse	Neither better nor worse	At least 6 months	At least 6 months	At least 6 months	Probably never again
2020-04-26 20:46:00	No	Male	45 - 59	Quebec	National Capital Region (Quebec)				G1M	A little worried			No, neither	The worst is behind us now	Eventually, I will go back to living life more or less how I did before	September	Equally worried about the health and economic impacts	Not at all	Not at all	Not at all	Not at all	Not at all	Not at all	Not at all	A few times a year	Not at all	Not at all	A few times a year	A few times a year	Not at all	Daily	About the same as usual	About the same as usual	About the same as usual	About the same as usual	No	No	No	No	Not at all	Neither better nor worse	A little worse	Neither better nor worse	Neither better nor worse		Within a few months	Within a few months		Within a few months
2020-04-26 20:27:00	No	Male	45 - 59	Quebec	National Capital Region (Quebec)				G0M	Worried a lot			No, neither	I’m not sure at this point	Really change how I live	July	More worried about the health impact	A few times a year	A few times a month	Not at all	Not at all	Not at all	Not at all	A few times a year	A few times a month	A few times a year	A few times a year	Once a week or more	A few times a year	A few times a year	A few times a month	Less than usual	Less than usual	Less than usual	Less than usual	No	No	No	No	Not much	Neither better nor worse	A little worse	Neither better nor worse	Neither better nor worse	Within a few months	Within a few months
[truncated: 1,927 more rows]
[truncated: 131 more columns]
